# Supplementary material for: SankeyNetwork: A clear and concise visualization tool for bibliometric data
Source: MethodsX. 2025 Jun 3;14:103379. doi: 10.1016/j.mex.2025.103379 (PMC12179738; doi:10.1016/j.mex.2025.103379)
Supplement: Supplementary file 2 [file mmc2.xlsx]

## Sheet: 工作表1
Times Cited, WoS Core	Publication Year	Journal ISO Abbreviation	PT	Authors	Author Full Names	TI	LA	country	country	Research Areas	Addresses	Reprint Addresses	EM	Author Keywords	Keywords Plus	Document Type	Source Title	PG	IF	CJAL	WoS Categories	ER	ff	Journal ISO Abbreviation	Journal ISO Abbreviation	institute	instituteCoresp	dept	deptCoresp	Continet	Emergency	Publication Type	Authors	Book Authors	Book Editors	Book Group Authors	Author Full Names	Book Author Full Names	Group Authors	Article Title	Source Title	Book Series Title	Book Series Subtitle	Language	Document Type	Conference Title	bibliometric	Conference Location	Conference Sponsor
370	2020	MethodsX	Mengist, Wondimagegn(Ethiopia)	Mengist, W; Soromessa, T; Legese, G	Mengist, Wondimagegn; Soromessa, Teshome; Legese, Gudina		Mengist, Wondimagegn(Ethiopia)		A	Science & Technology - Other Topics	[Mengist, Wondimagegn] Debre Berhan Univ, Dept Nat Resource Management, Debre Berhan, Ethiopia; [Mengist, Wondimagegn; Soromessa, Teshome; Legese, Gudina] Addis Ababa Univ, Ctr Environm Sci, Addis Ababa, Ethiopia	Mengist, W (corresponding author), Debre Berhan Univ, Dept Nat Resource Management, Debre Berhan, Ethiopia.		Systematic literature review; Meta-analysis; Environmental science; SALSA; PRISMA; PSALSAR; PICOC; Ecosystem services	ECOSYSTEM SERVICES	Review	METHODSX	MULTIDISCIPLINARY SCIENCES|Q2|61/134	1.6	1.44	Multidisciplinary Sciences			Ethiopia	Ethiopia	Debre Berhan Univ(Ethiopia)	Debre Berhan Univ(Ethiopia)	Nat Resource Management	Nat Resource Management	Q2|61/134	0	J	Mengist, W; Soromessa, T; Legese, G				Mengist, Wondimagegn; Soromessa, Teshome; Legese, Gudina			Method for conducting systematic literature review and meta-analysis for environmental science research	METHODSX			English	Review
221	2021	MethodsX	Beiderbeck, Daniel(Germany)	Beiderbeck, D; Frevel, N; von der Gracht, HA; Schmidt, SL; Schweitzer, VM	Beiderbeck, Daniel; Frevel, Nicolas; von der Gracht, Heiko A.; Schmidt, Sascha L.; Schweitzer, Vera M.		Beiderbeck, Daniel(Germany)		A	Science & Technology - Other Topics	[Beiderbeck, Daniel; Frevel, Nicolas; Schmidt, Sascha L.] Otto Beisheim Sch Management, Ctr Sports & Management, WHU, Erkrather Str 224a, D-40233 Dusseldorf, Germany; [von der Gracht, Heiko A.] Steinbeis Univ, Sch Int Business & Entrepreneurship, Kalkofenstr 53, D-71083 Herrenberg, Germany; [Schweitzer, Vera M.] Otto Beisheim Sch Management, Chair Leadership, WHU, Erkrather Str 224a, D-40233 Duss…	Beiderbeck, D (corresponding author), Otto Beisheim Sch Management, Ctr Sports & Management, WHU, Erkrather Str 224a, D-40233 Dusseldorf, Germany.		Clinical trials; Consensus method; Cross-impact analysis; Decision-making; Delphi method; Expert opinion; Foresight; Judgmental forecasting; Sentiment analysis; Scenario analysis	REAL-TIME DELPHI; SUPPLY CHAIN MANAGEMENT; CONSENSUS METHODS; FUTURE; IMPACT; GUIDELINES; SCENARIOS; SELECTION; QUALITY; TECHNOLOGY	Article	METHODSX	MULTIDISCIPLINARY SCIENCES|Q2|61/134	1.6	1.6	Multidisciplinary Sciences			Germany	Germany	Otto Beisheim Sch Management(Germany)	Ctr Sports & Management(Germany)	Sports & Management	Sports & Management	Q2|61/134	0	J	Beiderbeck, D; Frevel, N; von der Gracht, HA; Schmidt, SL; Schweitzer, VM				Beiderbeck, Daniel; Frevel, Nicolas; von der Gracht, Heiko A.; Schmidt, Sascha L.; Schweitzer, Vera M.			Preparing, conducting, and analyzing Delphi surveys: Cross-disciplinary practices, new directions, and advancements	METHODSX			English	Article
166	2020	MethodsX	Gessert, Nils(Germany)	Gessert, N; Nielsen, M; Shaikh, M; Werner, R; Schlaefer, A	Gessert, Nils; Nielsen, Maximilian; Shaikh, Mohsin; Werner, Rene; Schlaefer, Alexander		Gessert, Nils(Germany)		A	Science & Technology - Other Topics	[Gessert, Nils; Schlaefer, Alexander] Hamburg Univ Technol, Inst Med Technol, Hamburg, Germany; [Gessert, Nils; Nielsen, Maximilian; Shaikh, Mohsin; Werner, Rene; Schlaefer, Alexander] Forschungszentrum Med Tech Hamburg, DAISYlab, Hamburg, Germany; [Nielsen, Maximilian; Shaikh, Mohsin; Werner, Rene] Univ Med Ctr Hamburg Eppendorf, Inst Computat Neurosci, Hamburg, Germany	Gessert, N (corresponding author), Hamburg Univ Technol, Inst Med Technol, Hamburg, Germany.		Deep Learning; Multi-class skin lesion classification; Convolutional neural networks		Article	METHODSX	MULTIDISCIPLINARY SCIENCES|Q2|61/134	1.6	1.6	Multidisciplinary Sciences			Germany	Germany	Hamburg Univ Technol(Germany)	Hamburg Univ Technol(Germany)	Med Technol	Hamburg	Q2|61/134	0	J	Gessert, N; Nielsen, M; Shaikh, M; Werner, R; Schlaefer, A				Gessert, Nils; Nielsen, Maximilian; Shaikh, Mohsin; Werner, Rene; Schlaefer, Alexander			Skin lesion classification using ensembles of multi -resolution EfficientNets with meta data	METHODSX			English	Article
116	2021	MethodsX	Westphaln, Kristi K.(U.S)	Westphaln, KK; Regoeczi, W; Masotya, M; Vazquez-Westphaln, B; Lounsbury, K; McDavid, L; Lee, H; Johnson, J; Ronis, SD	Westphaln, Kristi K.; Regoeczi, Wendy; Masotya, Marie; Vazquez-Westphaln, Bridget; Lounsbury, Kaitlin; McDavid, Lolita; Lee, HaeNim; Johnson, Jennifer; Ronis, Sarah D.		Westphaln, Kristi K.(U.S)		A	Science & Technology - Other Topics	[Westphaln, Kristi K.] Case Western Reserve Univ, Dept Bioeth, Sch Med, Cleveland, OH 44106 USA; [Westphaln, Kristi K.; McDavid, Lolita; Ronis, Sarah D.] UH Rainbow Babies & Childrens Hosp, Cleveland, OH 44106 USA; [Regoeczi, Wendy] Cleveland State Univ, Coll Liberal Arts & Social Sci, Cleveland, OH USA; [Masotya, Marie; Ronis, Sarah D.] UH Rainbow Ctr Child Hlth & Policy, Cleveland, OH USA; [Vaz…	Westphaln, KK (corresponding author), Case Western Reserve Univ, Dept Bioeth, Sch Med, Cleveland, OH 44106 USA.;Westphaln, KK (corresponding author), UH Rainbow Babies & Childrens Hosp, Cleveland, OH 44106 USA.		Scoping review; REDCap; Mixed method; Team-based; Children's advocacy centers; CA		Review	METHODSX	MULTIDISCIPLINARY SCIENCES|Q2|61/134	1.6	0.48	Multidisciplinary Sciences			U.S	U.S	Case Western Reserve Univ(U.S)	Case Western Reserve Univ(U.S)	Bioeth	Bioeth	Q2|61/134	0	J	Westphaln, KK; Regoeczi, W; Masotya, M; Vazquez-Westphaln, B; Lounsbury, K; McDavid, L; Lee, H; Johnson, J; Ronis, SD				Westphaln, Kristi K.; Regoeczi, Wendy; Masotya, Marie; Vazquez-Westphaln, Bridget; Lounsbury, Kaitlin; McDavid, Lolita; Lee, HaeNim; Johnson, Jennifer; Ronis, Sarah D.			From Arksey and O'Malley and Beyond: Customizations to enhance a team-based, mixed approach to scoping review methodology	METHODSX			English	Review
113	2020	MethodsX	Leal, Jose Eugenio(Brazil)	Leal, JE	Leal, Jose Eugenio		Leal, Jose Eugenio(Brazil)		A	Science & Technology - Other Topics	[Leal, Jose Eugenio] Pontifical Catholic Univ Rio de Janeiro, Rio De Janeiro, Brazil	Leal, JE (corresponding author), Pontifical Catholic Univ Rio de Janeiro, Rio De Janeiro, Brazil.		AHP; Multicriteria decision making; Business application	SUPPLIER SELECTION	Article	METHODSX	MULTIDISCIPLINARY SCIENCES|Q2|61/134	1.6	2.4	Multidisciplinary Sciences			Brazil	Brazil	Pontifical Catholic Univ Rio de Janeiro(Brazil)	Pontifical Catholic Univ Rio de Janeiro(Brazil)		Brazil.	Q2|61/134	0	J	Leal, JE				Leal, Jose Eugenio			AHP-express: A simplified version of the analytical hierarchy process method	METHODSX			English	Article
86	2020	MethodsX	Funck, Matin(Germany)	Funck, M; Yildirim, A; Nickel, C; Schram, J; Schmidt, TC; Tuerk, J	Funck, Matin; Yildirim, Aylin; Nickel, Carmen; Schram, Juergen; Schmidt, Torsten C.; Tuerk, Jochen		Tuerk, Jochen(Germany)		A	Science & Technology - Other Topics	[Funck, Matin; Yildirim, Aylin; Nickel, Carmen; Tuerk, Jochen] Inst Energie & Umwelttech eV, IUTA Inst Energy & Environm Technol, Bliersheimer Str 58-60, D-47229 Duisburg, Germany; [Funck, Matin; Schmidt, Torsten C.] Univ Duisburg Essen, Instrumental Analyt Chem IAC, Univ Str 5, D-45141 Essen, Germany; [Schram, Juergen] Niederrhein Univ Appl Sci, Instrumental Analyt & Environm Chem, Frankenring 2…	Tuerk, J (corresponding author), Inst Energie & Umwelttech IUTA, IUTA Inst Energy & Environm Technol, Dept Environm Hyg & Micropollutants, Bliersheimer Str 58-60, D-47229 Duisburg, Germany.		Microplastic; Microplastic sampling; Cascadic filtration; Pyrolysis; GC-MS; Microplastic filtration	ENVIRONMENTAL-SAMPLES	Article	METHODSX	MULTIDISCIPLINARY SCIENCES|Q2|61/134	1.6	0.8	Multidisciplinary Sciences			Germany	Germany	Inst Energie & Umwelttech eV(Germany)	IUTA Inst Energy & Environm Technol(Germany)	Bliersheimer Str 58-60	Environm Hyg & Micropollutants	Q2|61/134	0	J	Funck, M; Yildirim, A; Nickel, C; Schram, J; Schmidt, TC; Tuerk, J				Funck, Matin; Yildirim, Aylin; Nickel, Carmen; Schram, Juergen; Schmidt, Torsten C.; Tuerk, Jochen			Identification of microplastics in wastewater after cascade filtration using Pyrolysis-GC-MS	METHODSX			English	Article
86	2021	MethodsX	Bellio, Pierangelo(Italy)	Bellio, P; Fagnani, L; Nazzicone, L; Celenza, G	Bellio, Pierangelo; Fagnani, Lorenza; Nazzicone, Lisaurora; Celenza, Giuseppe		Bellio, Pierangelo(Italy)		A	Science & Technology - Other Topics	[Bellio, Pierangelo; Fagnani, Lorenza; Nazzicone, Lisaurora; Celenza, Giuseppe] Univ Aquila, Dept Biotechnol & Appl Clin Sci, Laquila, Italy	Bellio, P (corresponding author), Univ Aquila, Dept Biotechnol & Appl Clin Sci, Laquila, Italy.		Synergy; Antagonism; Antimicrobials; Minimal inhibitory concentration; MIC; EUCAST; CLSI; Drug-drug interaction	ANTIBIOTICS; SYNERGY	Article	METHODSX	MULTIDISCIPLINARY SCIENCES|Q2|61/134	1.6	0.8	Multidisciplinary Sciences			Italy	Italy	Univ Aquila(Italy)	Univ Aquila(Italy)	Biotechnol & Appl Clin Sci	Biotechnol & Appl Clin Sci	Q2|61/134	0	J	Bellio, P; Fagnani, L; Nazzicone, L; Celenza, G				Bellio, Pierangelo; Fagnani, Lorenza; Nazzicone, Lisaurora; Celenza, Giuseppe			New and simplified method for drug combination studies by checkerboard assay	METHODSX			English	Article
85	2020	MethodsX	Tamaddon, Fatemeh(Iran)	Tamaddon, F; Nasiri, A; Yazdanpanah, G	Tamaddon, Fatemeh; Nasiri, Alireza; Yazdanpanah, Ghazal		Yazdanpanah, Ghazal(Iran)		A	Science & Technology - Other Topics	[Tamaddon, Fatemeh] Yazd Univ, Dept Chem, Fac Sci, Yazd 89195741, Iran; [Nasiri, Alireza; Yazdanpanah, Ghazal] Kerman Univ Med Sci, Environm Hlth Engn Res Ctr, POB 76175-531, Kerman 7616913555, Iran	Yazdanpanah, G (corresponding author), Kerman Univ Med Sci, Environm Hlth Engn Res Ctr, POB 76175-531, Kerman 7616913555, Iran.		Ciprofloxacin; Methyl cellulose; Copper ferrite; Photocatalytic degradation; Nanobiomagnetic photocatalyst	CARBON-AT-CHITOSAN; NANO-PHOTOCATALYST; SURFACE; REMOVAL; PHARMACEUTICALS; ANTIBIOTICS; POLLUTANTS; ADSORPTION; FACILE	Article	METHODSX	MULTIDISCIPLINARY SCIENCES|Q2|61/134	1.6	1.6	Multidisciplinary Sciences			Iran	Iran	Yazd Univ(Iran)	Kerman Univ Med Sci(Iran)	Chem	Environm Hlth Engn Res Ctr	Q2|61/134	0	J	Tamaddon, F; Nasiri, A; Yazdanpanah, G				Tamaddon, Fatemeh; Nasiri, Alireza; Yazdanpanah, Ghazal			Photocatalytic degradation of ciprofloxacin using CuFe2O4@methyl cellulose based magnetic nanobiocomposite	METHODSX			English	Article
84	2020	MethodsX	Li, Lianzhen(China)	Li, LZ; Luo, YM; Peijnenburg, WJGM; Li, RJ; Yang, J; Zhou, Q	Li, Lianzhen; Luo, Yongming; Peijnenburg, Willie J. G. M.; Li, Ruijie; Yang, Jie; Zhou, Qian		Luo, Yongming(China)		A	Science & Technology - Other Topics	[Li, Lianzhen; Luo, Yongming; Li, Ruijie; Zhou, Qian] Chinese Acad Sci, Yantai Inst Coastal Zone Res YIC, Key Lab Coastal Zone Environm Proc & Ecol Remedia, Beijing, Peoples R China; [Luo, Yongming; Yang, Jie] Chinese Acad Sci, Inst Soil Sci ISSAS, Key Lab Soil Environm & Pollut Remediat, Beijing, Peoples R China; [Peijnenburg, Willie J. G. M.] Ctr Safety Subst & Prod, Natl Inst Publ Hlth & Envir…	Luo, YM (corresponding author), Chinese Acad Sci, Yantai Inst Coastal Zone Res YIC, Key Lab Coastal Zone Environm Proc & Ecol Remedia, Beijing, Peoples R China.		Microplastics; Confocal laser scanning microscopy; Plant uptake; Fluorescent imaging	GROWTH	Article	METHODSX	MULTIDISCIPLINARY SCIENCES|Q2|61/134	1.6	0.8	Multidisciplinary Sciences			China	China	Chinese Acad Sci(China)	Yantai Inst Coastal Zone Res YIC(China)	Key Lab Coastal Zone Environm Proc & Ecol Remedia	Key Lab Coastal Zone Environm Proc & Ecol Remedia	Q2|61/134	0	J	Li, LZ; Luo, YM; Peijnenburg, WJGM; Li, RJ; Yang, J; Zhou, Q				Li, Lianzhen; Luo, Yongming; Peijnenburg, Willie J. G. M.; Li, Ruijie; Yang, Jie; Zhou, Qian			Confocal measurement of microplastics uptake by plants	METHODSX			English	Article
81	2020	MethodsX	Zhang, Katherine(U.S)	Zhang, K; Feng, WX; Jin, CR	Zhang, Katherine; Feng, Wuxiang; Jin, Congrui		Jin, Congrui(U.S)		A	Science & Technology - Other Topics	[Zhang, Katherine; Feng, Wuxiang; Jin, Congrui] Binghamton Univ, Dept Mech Engn, Binghamton, NY 13902 USA; [Jin, Congrui] Binghamton Univ, Mat Sci & Engn Program, Binghamton, NY 13902 USA	Jin, CR (corresponding author), Binghamton Univ, Mat Sci & Engn Program, Binghamton, NY 13902 USA.		Superabsorbent polymer; Swelling rate; Tea-bag method; Sieve method; Filtration method	SUPERABSORBENT POLYMERS; BEHAVIOR	Article	METHODSX	MULTIDISCIPLINARY SCIENCES|Q2|61/134	1.6	1.6	Multidisciplinary Sciences			U.S	U.S	Binghamton Univ(U.S)	Binghamton Univ(U.S)	Mech Engn	Binghamton	Q2|61/134	0	J	Zhang, K; Feng, WX; Jin, CR				Zhang, Katherine; Feng, Wuxiang; Jin, Congrui			Protocol efficiently measuring the swelling rate of hydrogels	METHODSX			English	Article
79	2020	MethodsX	Monteiro, Lauar de Brito(Brazil)	Monteiro, LD; Davanzo, GG; de Aguiar, CF; Moraes-Vieira, PMM	Monteiro, Lauar de Brito; Davanzo, Gustavo Gastao; de Aguiar, Cristhiane Favero; Moraes-Vieira, Pedro M. M.		Moraes-Vieira, Pedro M. M.(Brazil)		A	Science & Technology - Other Topics	[Monteiro, Lauar de Brito; Davanzo, Gustavo Gastao; de Aguiar, Cristhiane Favero; Moraes-Vieira, Pedro M. M.] Univ Estadual Campinas, Inst Biol, Expt Med Res Cluster EMRC, Div Metab, Campinas, SP, Brazil; [Monteiro, Lauar de Brito; Davanzo, Gustavo Gastao; de Aguiar, Cristhiane Favero; Moraes-Vieira, Pedro M. M.] Univ Estadual Campinas, Inst Biol, Dept Genet Evolut Microbiol & Immunol, Lab Immuno…	Moraes-Vieira, PMM (corresponding author), Univ Estadual Campinas, Inst Biol, Expt Med Res Cluster EMRC, Div Metab, Campinas, SP, Brazil.;Moraes-Vieira, PMM (corresponding author), Univ Estadual Campinas, Inst Biol, Dept Genet Evolut Microbiol & Immunol, Lab Immunometab, Campinas, SP, Brazil.		Immunometabolism; Mitochondrial function; Mitochondrial membrane potential; Metabolic reprogramming		Article	METHODSX	MULTIDISCIPLINARY SCIENCES|Q2|61/134	1.6	0.8	Multidisciplinary Sciences			Brazil	Brazil	Univ Estadual Campinas(Brazil)	Univ Estadual Campinas(Brazil)	Metab	Metab	Q2|61/134	0	J	Monteiro, LD; Davanzo, GG; de Aguiar, CF; Moraes-Vieira, PMM				Monteiro, Lauar de Brito; Davanzo, Gustavo Gastao; de Aguiar, Cristhiane Favero; Moraes-Vieira, Pedro M. M.			Using flow cytometry for mitochondrial assays	METHODSX			English	Article
76	2020	MethodsX	Sarkodie, Samuel Asumadu(Norway)	Sarkodie, SA; Owusu, PA	Sarkodie, Samuel Asumadu; Owusu, Phebe Asantewaa		Sarkodie, Samuel Asumadu(Norway)		A	Science & Technology - Other Topics	[Sarkodie, Samuel Asumadu; Owusu, Phebe Asantewaa] Nord Univ Business Sch HHN, Post Box 1490, N-8049 Bodo, Norway	Sarkodie, SA (corresponding author), Nord Univ Business Sch HHN, Post Box 1490, N-8049 Bodo, Norway.		Dynamic autoregressive distributed lag simulations; Kernel-based regularized least squares; Response surface regressions; Average marginal effects; Pointwise derivatives; time series techniques; Counterfactual change; Impulse-Response; Dynardl; Krls		Article	METHODSX	MULTIDISCIPLINARY SCIENCES|Q2|61/134	1.6	1.6	Multidisciplinary Sciences			Norway	Norway	Nord Univ Business Sch HHN(Norway)	Nord Univ Business Sch HHN(Norway)	Nord Univ Business HHN	Nord Univ Business Sch HHN	Q2|61/134	0	J	Sarkodie, SA; Owusu, PA				Sarkodie, Samuel Asumadu; Owusu, Phebe Asantewaa			How to apply the novel dynamic ARDL simulations (dynardl) and Kernel-based regularized least squares (krls)	METHODSX			English	Article
68	2020	MethodsX	Dolatabadi, Maryam(Iran)	Dolatabadi, M; Mehrabpour, M; Esfandyari, M; Ahmadzadeh, S	Dolatabadi, Maryam; Mehrabpour, Marjan; Esfandyari, Morteza; Ahmadzadeh, Saeid		Ahmadzadeh, Saeid(Iran)		A	Science & Technology - Other Topics	[Dolatabadi, Maryam] Kerman Univ Med Sci, Student Res Comm, Kerman, Iran; [Dolatabadi, Maryam] Shahid Sadoughi Univ Med Sci, Dept Environm Hlth Engn, Environm Sci & Technol Res Ctr, Yazd, Iran; [Mehrabpour, Marjan] Mashhad Univ Med Sci, Sch Hlth, Dept Environm Hlth Engn, Hlth Sci Res Ctr, Mashhad, Razavi Khorasan, Iran; [Esfandyari, Morteza] Univ Bojnord, Fac Engn, Dept Chem Engn, Bojnord, Iran; …	Ahmadzadeh, S (corresponding author), Kerman Univ Med Sci, Inst Neuropharmacol, Pharmaceut Res Ctr, Kerman, Iran.		Artificial Neural Network; Zeolite; Antibiotic; Tetracycline	NEURAL-NETWORK; PREDICTION; REMOVAL; ANN	Article	METHODSX	MULTIDISCIPLINARY SCIENCES|Q2|61/134	1.6	0.8	Multidisciplinary Sciences			Iran	Iran	Kerman Univ Med Sci(Iran)	Kerman Univ Med Sci(Iran)	Student Res Comm	Pharmaceut Res Ctr	Q2|61/134	0	J	Dolatabadi, M; Mehrabpour, M; Esfandyari, M; Ahmadzadeh, S				Dolatabadi, Maryam; Mehrabpour, Marjan; Esfandyari, Morteza; Ahmadzadeh, Saeid			Adsorption of tetracycline antibiotic onto modified zeolite: Experimental investigation and modeling	METHODSX			English	Article
67	2022	MethodsX	Minh-Hoang Nguyen(Vietnam)	Nguyen, MH; La, VP; Le, TT; Vuong, QH	Minh-Hoang Nguyen; Viet-Phuong La; Tam-Tri Le; Quan-Hoang Vuong		Quan-Hoang Vuong(Vietnam)		A	Science & Technology - Other Topics	[Minh-Hoang Nguyen; Viet-Phuong La; Tam-Tri Le; Quan-Hoang Vuong] Phenikaa Univ, Ctr Interdisciplinary Social Res, Hanoi 100803, Vietnam; [Minh-Hoang Nguyen; Tam-Tri Le] Vuong & Associates, AISDL, Hanoi 100000, Vietnam	Vuong, QH (corresponding author), Phenikaa Univ, Ctr Interdisciplinary Social Res, Hanoi 100803, Vietnam.		Bayesian inference; Mindsponge mechanism; Information process; Social sciences; Psychological and behavioral sciences	ADVANTAGES; SCIENCE; MODELS	Article	METHODSX	MULTIDISCIPLINARY SCIENCES|Q2|61/134	1.6	0.8	Multidisciplinary Sciences			Vietnam	Vietnam	Phenikaa Univ(Vietnam)	Phenikaa Univ(Vietnam)	Interdisciplinary Social Res	Interdisciplinary Social Res	Q2|61/134	0	J	Nguyen, MH; La, VP; Le, TT; Vuong, QH				Minh-Hoang Nguyen; Viet-Phuong La; Tam-Tri Le; Quan-Hoang Vuong			Introduction to Bayesian Mindsponge Framework analytics: An innovative method for social and psychological research	METHODSX			English	Article
64	2021	MethodsX	Bermudez, J. R.(Monaco)	Bermúdez, JR; Swarzenski, PW	Bermudez, J. R.; Swarzenski, P. W.		Bermudez, J. R.(Monaco)		A	Science & Technology - Other Topics	[Bermudez, J. R.; Swarzenski, P. W.] IAEA, None, Monaco; [Bermudez, J. R.] Escuela Super Politecn Litoral ESPOL, Fac Ingn Maritima & Ciencias Mar, Campus Gustavo Galindo, Guayaquil, Ecuador; [Bermudez, J. R.] Galapagos Marine Res & Explorat, Charles Darwin Res Stn, Joint ESPOL CDF Program, GMaRE, Galapagos Islands, Ecuador; [Swarzenski, P. W.] USGS Pacific Coastal & Marine Sci Ctr, Santa Cruz, CA…	Bermúdez, JR (corresponding author), IAEA, None, Monaco.;Bermúdez, JR (corresponding author), Escuela Super Politecn Litoral ESPOL, Fac Ingn Maritima & Ciencias Mar, Campus Gustavo Galindo, Guayaquil, Ecuador.;Bermúdez, JR (corresponding author), Galapagos Marine Res & Explorat, Charles Darwin Res Stn, Joint ESPOL CDF Program, GMaRE, Galapagos Islands, Ecuador.		Microplastics; Classification; Plankton; Size; Range; Food web	INGESTION	Article	METHODSX	MULTIDISCIPLINARY SCIENCES|Q2|61/134	1.6	1.6	Multidisciplinary Sciences			Monaco	Monaco	IAEA(Monaco)	IAEA(Monaco)	Monaco	Monaco.;Bermúdez	Q2|61/134	0	J	Bermúdez, JR; Swarzenski, PW				Bermudez, J. R.; Swarzenski, P. W.			A microplastic size classification scheme aligned with universal plankton survey methods	METHODSX			English	Article
63	2020	MethodsX	Prata, Joana C.(Portugal)	Prata, JC; Castro, JL; da Costa, JP; Duarte, AC; Cerqueira, M; Rocha-Santos, T	Prata, Joana C.; Castro, Joana L.; da Costa, Joao P.; Duarte, Armando C.; Cerqueira, Mario; Rocha-Santos, Teresa		Prata, Joana C.(Portugal)		A	Science & Technology - Other Topics	[Prata, Joana C.; Castro, Joana L.; da Costa, Joao P.; Duarte, Armando C.; Cerqueira, Mario; Rocha-Santos, Teresa] Univ Aveiro, Ctr Environm & Marine Studies CESAM, P-3810193 Aveiro, Portugal; [Prata, Joana C.; Castro, Joana L.; da Costa, Joao P.; Duarte, Armando C.; Rocha-Santos, Teresa] Univ Aveiro, Dept Chem, P-3810193 Aveiro, Portugal; [Castro, Joana L.; Cerqueira, Mario] Univ Aveiro, Dept En…	Prata, JC (corresponding author), Univ Aveiro, Ctr Environm & Marine Studies CESAM, P-3810193 Aveiro, Portugal.;Prata, JC (corresponding author), Univ Aveiro, Dept Chem, P-3810193 Aveiro, Portugal.		Atmospheric contamination; Particulate matter; Synthetic textile fibers; Natural textile fibers		Article	METHODSX	MULTIDISCIPLINARY SCIENCES|Q2|61/134	1.6	0.8	Multidisciplinary Sciences			Portugal	Portugal	Univ Aveiro(Portugal)	Univ Aveiro(Portugal)	Environm & Marine Studies CESAM	Environm & Marine Studies CESAM	Q2|61/134	0	J	Prata, JC; Castro, JL; da Costa, JP; Duarte, AC; Cerqueira, M; Rocha-Santos, T				Prata, Joana C.; Castro, Joana L.; da Costa, Joao P.; Duarte, Armando C.; Cerqueira, Mario; Rocha-Santos, Teresa			An easy method for processing and identification of natural and synthetic microfibers and microplastics in indoor and outdoor air	METHODSX			English	Article
62	2020	MethodsX	Rodrigues, M. O.(Portugal)	Rodrigues, MO; Gonçalves, AMM; Gonçalves, FJM; Abrantes, N	Rodrigues, M. O.; Goncalves, A. M. M.; Goncalves, F. J. M.; Abrantes, N.		Rodrigues, M. O.(Portugal)		A	Science & Technology - Other Topics	[Rodrigues, M. O.; Goncalves, A. M. M.; Goncalves, F. J. M.] Univ Aveiro, Dept Biol, P-3810193 Aveiro, Portugal; [Rodrigues, M. O.; Goncalves, A. M. M.; Goncalves, F. J. M.; Abrantes, N.] Univ Aveiro, CESAM, P-3810193 Aveiro, Portugal; [Goncalves, A. M. M.] Univ Coimbra, Fac Sci & Technol, MARE, Dept Life Sci, P-3004517 Coimbra, Portugal; [Abrantes, N.] Univ Aveiro, Dept Environm & Planning, P-38…	Rodrigues, MO (corresponding author), Univ Aveiro, Dept Biol, P-3810193 Aveiro, Portugal.;Rodrigues, MO (corresponding author), Univ Aveiro, CESAM, P-3810193 Aveiro, Portugal.		Microplastics; Separation methodology; Zinc chloride; Aquatic systems; Reuse process	MICROPLASTICS; METHODOLOGY; SEDIMENTS; WATER	Article	METHODSX	MULTIDISCIPLINARY SCIENCES|Q2|61/134	1.6	0.8	Multidisciplinary Sciences			Portugal	Portugal	Univ Aveiro(Portugal)	Univ Aveiro(Portugal)	Biol	Biol	Q2|61/134	0	J	Rodrigues, MO; Gonçalves, AMM; Gonçalves, FJM; Abrantes, N				Rodrigues, M. O.; Goncalves, A. M. M.; Goncalves, F. J. M.; Abrantes, N.			Improving cost-efficiency for MPs density separation by zinc chloride reuse	METHODSX			English	Article
61	2023	MethodsX	Bukar, Umar Ali(Malaysia)	Bukar, UA; Sayeed, MS; Razak, SFA; Yogarayan, S; Amodu, OA; Mahmood, RAR	Bukar, Umar Ali; Sayeed, Md Shohel; Razak, Siti Fatimah Abdul; Yogarayan, Sumendra; Amodu, Oluwatosin Ahmed; Mahmood, Raja Azlina Raja		Sayeed, Md Shohel(Malaysia)		A	Science & Technology - Other Topics	[Bukar, Umar Ali; Sayeed, Md Shohel; Razak, Siti Fatimah Abdul; Yogarayan, Sumendra] Multimedia Univ, Fac Informat Sci & Technol, Ctr Intelligent Cloud Comp CICC, Melaka, Malaysia; [Amodu, Oluwatosin Ahmed] Univ Kebangsaan Malaysia, Dept Elect Elect Syst Engn, Bangi 43600, Selangor, Malaysia; [Amodu, Oluwatosin Ahmed] Elizade Univ, Informat & Commun Engn Dept, Ilara Mokin, Ondo, Nigeria; [Mahmood…	Sayeed, MS (corresponding author), Multimedia Univ, Fac Informat Sci & Technol, Ctr Intelligent Cloud Comp CICC, Melaka, Malaysia.		Dataset; Text analysis; Visualization; VOSviewer		Article	METHODSX	MULTIDISCIPLINARY SCIENCES|Q2|61/134	1.6	0.8	Multidisciplinary Sciences			Malaysia	Malaysia	Multimedia Univ(Malaysia)	Multimedia Univ(Malaysia)	Intelligent Cloud Comp CICC	Intelligent Cloud Comp CICC	Q2|61/134	0	J	Bukar, UA; Sayeed, MS; Razak, SFA; Yogarayan, S; Amodu, OA; Mahmood, RAR				Bukar, Umar Ali; Sayeed, Md Shohel; Razak, Siti Fatimah Abdul; Yogarayan, Sumendra; Amodu, Oluwatosin Ahmed; Mahmood, Raja Azlina Raja			A method for analyzing text using VOSviewer	METHODSX			English	Article
60	2020	MethodsX	Vidal, Natalia P.(Canada)	Vidal, NP; Manful, CF; Pham, TH; Stewart, P; Keough, D; Thomas, RH	Vidal, Natalia P.; Manful, Charles F.; Pham, Thu H.; Stewart, Peter; Keough, Dwayne; Thomas, Raymond H.		Thomas, Raymond H.(Canada)		A	Science & Technology - Other Topics	[Vidal, Natalia P.; Manful, Charles F.; Pham, Thu H.; Stewart, Peter; Thomas, Raymond H.] Mem Univ Newfoundland, Sch Sci & Environm, Boreal Ecosyst Res Initiat, Grenfell Campus, Corner Brook, NF A2H 5G4, Canada; [Keough, Dwayne] Algoma Univ, 1520 Queen St E, Sault Ste Marie, ON P6A 2G4, Canada	Thomas, RH (corresponding author), Mem Univ Newfoundland, Sch Sci & Environm, Boreal Ecosyst Res Initiat, Grenfell Campus, Corner Brook, NF A2H 5G4, Canada.		Grilled ruminant meat; Volatile metabolites; Unfiltered beer-based marinades; SPME-GC/MS; Sensory analysis; Principal component analysis		Article	METHODSX	MULTIDISCIPLINARY SCIENCES|Q2|61/134	1.6	0.8	Multidisciplinary Sciences			Canada	Canada	Mem Univ Newfoundland(Canada)	Mem Univ Newfoundland(Canada)	Sci & Environm	Sch Sci & Environm	Q2|61/134	0	J	Vidal, NP; Manful, CF; Pham, TH; Stewart, P; Keough, D; Thomas, RH				Vidal, Natalia P.; Manful, Charles F.; Pham, Thu H.; Stewart, Peter; Keough, Dwayne; Thomas, Raymond H.			The use of XLSTAT in conducting principal component analysis (PCA) when evaluating the relationships between sensory and quality attributes in grilled foods	METHODSX			English	Article
59	2021	MethodsX	Schmalz, Ulrike(Germany)	Schmalz, U; Spinler, S; Ringbeck, J	Schmalz, Ulrike; Spinler, Stefan; Ringbeck, Jurgen		Schmalz, Ulrike(Germany)		A	Science & Technology - Other Topics	[Schmalz, Ulrike] Bauhaus Luftfahrt eV, Willy Messerschmitt Str 1, D-82024 Taufkirchen, Germany; [Schmalz, Ulrike; Spinler, Stefan; Ringbeck, Jurgen] WHU Otto Beisheim Sch Management, Burgpl 2, D-56179 Vallendar, Germany	Schmalz, U (corresponding author), Bauhaus Luftfahrt eV, Willy Messerschmitt Str 1, D-82024 Taufkirchen, Germany.;Schmalz, U (corresponding author), WHU Otto Beisheim Sch Management, Burgpl 2, D-56179 Vallendar, Germany.		Consensus; Delphi method; Expert knowledge; Foresight; Forecasting; Hierarchical cluster analysis; Judgement; Scenario development	REAL-TIME DELPHI; FUTURE; BEHAVIOR	Article	METHODSX	MULTIDISCIPLINARY SCIENCES|Q2|61/134	1.6	0.8	Multidisciplinary Sciences			Germany	Germany	Bauhaus Luftfahrt eV(Germany)	Bauhaus Luftfahrt eV(Germany)	Willy Messerschmitt Str 1	D-82024 Taufkirchen	Q2|61/134	0	J	Schmalz, U; Spinler, S; Ringbeck, J				Schmalz, Ulrike; Spinler, Stefan; Ringbeck, Jurgen			Lessons Learned from a Two-Round Delphi-based Scenario Study	METHODSX			English	Article
59	2020	MethodsX	Enders, Kristina(Germany)	Enders, K; Lenz, R; do Sul, JAI; Tagg, AS; Labrenz, M	Enders, Kristina; Lenz, Robin; do Sul, Juliana A. Ivar; Tagg, Alexander S.; Labrenz, Matthias		Enders, Kristina(Germany)		A	Science & Technology - Other Topics	[Enders, Kristina; Lenz, Robin; do Sul, Juliana A. Ivar; Tagg, Alexander S.; Labrenz, Matthias] Leibniz Inst Balt Sea Res, Seestr 15, D-18119 Rostock, Germany	Enders, K (corresponding author), Leibniz Inst Balt Sea Res, Seestr 15, D-18119 Rostock, Germany.		Sequential protocol; Purification technique; Chemical digestion; Handbook for laboratory work; Manual for good practices on microplastic extraction; Contamination prevention; Recovery rates; Wastewater; Particle-rich	IDENTIFICATION; SEDIMENTS; QUANTIFICATION; SEA	Article	METHODSX	MULTIDISCIPLINARY SCIENCES|Q2|61/134	1.6	0.8	Multidisciplinary Sciences			Germany	Germany	Leibniz Inst Balt Sea Res(Germany)	Leibniz Inst Balt Sea Res(Germany)	Seestr 15	D-18119 Rostock	Q2|61/134	0	J	Enders, K; Lenz, R; do Sul, JAI; Tagg, AS; Labrenz, M				Enders, Kristina; Lenz, Robin; do Sul, Juliana A. Ivar; Tagg, Alexander S.; Labrenz, Matthias			When every particle matters: A QuEChERS approach to extract microplastics from environmental samples	METHODSX			English	Article
58	2020	MethodsX	Hall, Damon M.(U.S)	Hall, DM; Steiner, R	Hall, Damon M.; Steiner, Rebecca		Hall, Damon M.(U.S)		A	Science & Technology - Other Topics	[Hall, Damon M.] Univ Missouri, Sch Nat Resources, Columbia, MO 65211 USA; [Hall, Damon M.] Univ Missouri, Dept Biomed Biol & Chem Engn, Columbia, MO 65211 USA; [Steiner, Rebecca] St Louis Univ, Lewis & Clark Community Coll, St Louis, MO 63103 USA	Hall, DM (corresponding author), Univ Missouri, Sch Nat Resources, Columbia, MO 65211 USA.;Hall, DM (corresponding author), Univ Missouri, Dept Biomed Biol & Chem Engn, Columbia, MO 65211 USA.		Qualitative content analysis; NVivo; Naturalistic inquiry; Biodiversity conservation; Conservation policy; Law; Policy; Environmental policy; Thematic analysis; Cluster analysis; Qualitative data analysis software; Sustainability science	CONSERVATION; TRENDS	Article	METHODSX	MULTIDISCIPLINARY SCIENCES|Q2|61/134	1.6	1.6	Multidisciplinary Sciences			U.S	U.S	Univ Missouri(U.S)	Univ Missouri(U.S)	Nat Resources	Sch Nat Resources	Q2|61/134	0	J	Hall, DM; Steiner, R				Hall, Damon M.; Steiner, Rebecca			Policy content analysis: Qualitative method for analyzing sub-national insect pollinator legislation	METHODSX			English	Article
49	2021	MethodsX	Elangovan, N.(India)	Elangovan, N; Sundaravel, E	Elangovan, N.; Sundaravel, E.		Elangovan, N.(India)		A	Science & Technology - Other Topics	[Elangovan, N.; Sundaravel, E.] Christ Univ, Sch Business & Management, Bengaluru, India	Elangovan, N (corresponding author), Christ Univ, Sch Business & Management, Bengaluru, India.		Face validity; Content validity; Expert validation; Information requirements; Feedback form	SCALE DEVELOPMENT; GUIDE	Article	METHODSX	MULTIDISCIPLINARY SCIENCES|Q2|61/134	1.6	1.6	Multidisciplinary Sciences			India	India	Christ Univ(India)	Christ Univ(India)	Business & Management	Sch Business & Management	Q2|61/134	0	J	Elangovan, N; Sundaravel, E				Elangovan, N.; Sundaravel, E.			Method of preparing a document for survey instrument validation by experts	METHODSX			English	Article
49	2020	MethodsX	Mesbah, Mohammad(Iran)	Mesbah, M; Hamedshahraki, S; Ahmadi, S; Sharifi, M; Igwegbe, CA	Mesbah, Mohammad; Hamedshahraki, Soudabeh; Ahmadi, Shahin; Sharifi, Mostafa; Igwegbe, Chinenye Adaobi		Ahmadi, Shahin(Iran)		A	Science & Technology - Other Topics	[Mesbah, Mohammad] Islamic Azad Univ, Sci & Res Branch, Young Researchers & Elite Club, Tehran, Iran; [Hamedshahraki, Soudabeh] Zabol Univ Med Sci, Dept Biostat, Zabol, Iran; [Ahmadi, Shahin; Sharifi, Mostafa] Zabol Univ Med Sci, Dept Environm Hlth, Zabol, Iran; [Igwegbe, Chinenye Adaobi] Nnamdi Azikiwe Univ, Dept Chem Engn, Awka, Nigeria	Ahmadi, S (corresponding author), Zabol Univ Med Sci, Dept Environm Hlth, Zabol, Iran.;Igwegbe, CA (corresponding author), Nnamdi Azikiwe Univ, Dept Chem Engn, Awka, Nigeria.		Fluoride; Lanthanum ferrite nanoparticles; Langmuir; Adsorption; Isotherm	NICKEL-OXIDE NANOPARTICLES; AQUEOUS-SOLUTION; ACTIVATED CARBON; PHYSICAL-CHARACTERIZATION; REMOVAL; WATER; EQUILIBRIUM; ISOTHERM; KINETICS; CADMIUM	Article	METHODSX	MULTIDISCIPLINARY SCIENCES|Q2|61/134	1.6	0.8	Multidisciplinary Sciences			Iran	Iran	Islamic Azad Univ(Iran)	Zabol Univ Med Sci(Iran)	Young Researchers & Elite Club	Environm Hlth	Q2|61/134	0	J	Mesbah, M; Hamedshahraki, S; Ahmadi, S; Sharifi, M; Igwegbe, CA				Mesbah, Mohammad; Hamedshahraki, Soudabeh; Ahmadi, Shahin; Sharifi, Mostafa; Igwegbe, Chinenye Adaobi			Hydrothermal synthesis of LaFeO3 nanoparticles adsorbent: Characterization and application of error functions for adsorption of fluoride	METHODSX			English	Article
43	2020	MethodsX	Mahdizadeh, Hakimeh(Iran)	Mahdizadeh, H; Nasiri, A; Gharaghani, MA; Yazdanpanah, G	Mahdizadeh, Hakimeh; Nasiri, Alireza; Gharaghani, Majid Amiri; Yazdanpanah, Ghazal		Yazdanpanah, Ghazal(Iran)		A	Science & Technology - Other Topics	[Mahdizadeh, Hakimeh; Nasiri, Alireza; Yazdanpanah, Ghazal] Kerman Univ Med Sci, Environm Hlth Engn Res Ctr, Kerman, Iran; [Mahdizadeh, Hakimeh] Kerman Univ Med Sci, Sch Publ Hlth, Dept Environm Hlth, Kerman, Iran; [Gharaghani, Majid Amiri] Sirjan Sch Med Sci, Dept Environm Hlth Engn, Sirjan, Iran	Yazdanpanah, G (corresponding author), Kerman Univ Med Sci, Environm Hlth Engn Res Ctr, Kerman, Iran.		AOP process; Dyes; ZnO; Water treatment; Textile industry	CARBON-AT-CHITOSAN; PHOTOCATALYTIC DEGRADATION; MAGNETIC NANOBIOCOMPOSITE; WASTE-WATER; AZO-DYE; REMOVAL; OZONATION; ELECTROCOAGULATION; CIPROFLOXACIN; ADSORPTION	Article	METHODSX	MULTIDISCIPLINARY SCIENCES|Q2|61/134	1.6	0.8	Multidisciplinary Sciences			Iran	Iran	Kerman Univ Med Sci(Iran)	Kerman Univ Med Sci(Iran)	Environm Hlth Engn Res Ctr	Environm Hlth Engn Res Ctr	Q2|61/134	0	J	Mahdizadeh, H; Nasiri, A; Gharaghani, MA; Yazdanpanah, G				Mahdizadeh, Hakimeh; Nasiri, Alireza; Gharaghani, Majid Amiri; Yazdanpanah, Ghazal			Hybrid UV/COP advanced oxidation process using ZnO as a catalyst immobilized on a stone surface for degradation of acid red 18 dye	METHODSX			English	Article
41	2023	MethodsX	Kumar, Anuj(India)	Kumar, A; Pant, S	Kumar, Anuj; Pant, Sangeeta		Kumar, Anuj(India)		A	Science & Technology - Other Topics	[Kumar, Anuj] Univ Petr & Energy Studies, Dept Math, Dehra Dun, India; [Pant, Sangeeta] Dev Bhoomi Uttarakhand Univ, Sch Engn & Comp, Dehra Dun, India	Kumar, A (corresponding author), Univ Petr & Energy Studies, Dept Math, Dehra Dun, India.		Analytical hierarchy process (AHP); Multi-criteria decision-making (MCDM); Pairwise comparison matrix; Sustainable agriculture (SA)	LAND SUITABILITY; MANAGEMENT-PRACTICES; SUITABLE SITES; PROCESS AHP; SELECTION; GIS; CULTIVATION; CRITERIA; SYSTEM; FUZZY	Review	METHODSX	MULTIDISCIPLINARY SCIENCES|Q2|61/134	1.6	0.96	Multidisciplinary Sciences			India	India	Univ Petr & Energy Studies(India)	Univ Petr & Energy Studies(India)	Math	Math	Q2|61/134	0	J	Kumar, A; Pant, S				Kumar, Anuj; Pant, Sangeeta			Analytical hierarchy process for sustainable agriculture: An overview	METHODSX			English	Review
41	2020	MethodsX	Quan-Hoang Vuong(Vietnam)	Vuong, QH; La, VP; Nguyen, MH; Ho, MT; Tran, T; Ho, MT	Quan-Hoang Vuong; Viet-Phuong La; Minh-Hoang Nguyen; Manh-Toan Ho; Trung Tran; Manh-Tung Ho		Minh-Hoang Nguyen(Vietnam)		A	Science & Technology - Other Topics	[Quan-Hoang Vuong; Viet-Phuong La; Minh-Hoang Nguyen; Manh-Toan Ho; Manh-Tung Ho] Phenikaa Univ, Ctr Interdisciplinary Social Res, Yen Nghia Ward, Hanoi 100803, Vietnam; [Viet-Phuong La; Minh-Hoang Nguyen; Manh-Toan Ho; Manh-Tung Ho] Vuong & Associates, AI Social Data Lab, 3-161 Thinh Quang, Hanoi 100000, Vietnam; [Trung Tran] Vietnam Acad Ethn Minor, Hanoi 100000, Vietnam	Nguyen, MH (corresponding author), Phenikaa Univ, Ctr Interdisciplinary Social Res, Yen Nghia Ward, Hanoi 100803, Vietnam.;Nguyen, MH (corresponding author), Vuong & Associates, AI Social Data Lab, 3-161 Thinh Quang, Hanoi 100000, Vietnam.		Bayesian statistics; Social data; Markov chain monte carlo (MCMC); Bayesvl		Article	METHODSX	MULTIDISCIPLINARY SCIENCES|Q2|61/134	1.6	0.8	Multidisciplinary Sciences			Vietnam	Vietnam	Phenikaa Univ(Vietnam)	Phenikaa Univ(Vietnam)	Interdisciplinary Social Res	Interdisciplinary Social Res	Q2|61/134	0	J	Vuong, QH; La, VP; Nguyen, MH; Ho, MT; Tran, T; Ho, MT				Quan-Hoang Vuong; Viet-Phuong La; Minh-Hoang Nguyen; Manh-Toan Ho; Trung Tran; Manh-Tung Ho			Bayesian analysis for social data: A step-by-step protocol and interpretation	METHODSX			English	Article
41	2020	MethodsX	Hilgarth, Roland S.(U.S)	Hilgarth, RS; Lanigan, TM	Hilgarth, Roland S.; Lanigan, Thomas M.		Lanigan, Thomas M.(U.S)		A	Science & Technology - Other Topics	[Lanigan, Thomas M.] Univ Michigan, Div Rheumatol, Dept Internal Med, Ann Arbor, MI 48109 USA; [Hilgarth, Roland S.; Lanigan, Thomas M.] Univ Michigan, Vector Core, Biomed Res Core Facil, Ann Arbor, MI 48109 USA	Lanigan, TM (corresponding author), Univ Michigan, Div Rheumatol, Dept Internal Med, Ann Arbor, MI 48109 USA.		Overlap extension PCR; Subcloning; Restriction enzyme free gene splicing		Article	METHODSX	MULTIDISCIPLINARY SCIENCES|Q2|61/134	1.6	0.8	Multidisciplinary Sciences			U.S	U.S	Univ Michigan(U.S)	Univ Michigan(U.S)	Internal Med	Internal Med	Q2|61/134	0	J	Hilgarth, RS; Lanigan, TM				Hilgarth, Roland S.; Lanigan, Thomas M.			Optimization of overlap extension PCR for efficient transgene construction	METHODSX			English	Article
38	2020	MethodsX	Guo, Fuyu(U.S)	Guo, FY; Bao, L; Wang, HR; Larson, SL; Ballard, JH; Knotek-Smith, HM; Zhang, QK; Su, Y; Wang, XX; Han, FX	Guo, Fuyu; Bao, Li; Wang, Hanrui; Larson, Steven L.; Ballard, John H.; Knotek-Smith, Heather M.; Zhang, Qinku; Su, Yi; Wang, Xingxiang; Han, Fengxiang		Han, Fengxiang(U.S)		A	Science & Technology - Other Topics	[Guo, Fuyu; Bao, Li; Wang, Hanrui; Zhang, Qinku; Han, Fengxiang] Jackson State Univ, Dept Chem & Biochem, Jackson, MS 39217 USA; [Guo, Fuyu; Wang, Xingxiang] Chinese Acad Sci, Inst Soil Sci, Nanjing 210008, Peoples R China; [Larson, Steven L.; Ballard, John H.; Knotek-Smith, Heather M.] US Army, Engineer Res & Dev Ctr, Vicksburg, MS USA; [Su, Yi] Univ Houston, Dept Chem, Houston, TX USA	Han, FX (corresponding author), Jackson State Univ, Dept Chem & Biochem, Jackson, MS 39217 USA.		Nano-biochar; Soybean straw; Cattle manure; Hydrothermal method	TRANSPORT; NANOPARTICLES; RETENTION; SOIL	Article	METHODSX	MULTIDISCIPLINARY SCIENCES|Q2|61/134	1.6	0.8	Multidisciplinary Sciences			U.S	U.S	Jackson State Univ(U.S)	Jackson State Univ(U.S)	Chem & Biochem	Chem & Biochem	Q2|61/134	0	J	Guo, FY; Bao, L; Wang, HR; Larson, SL; Ballard, JH; Knotek-Smith, HM; Zhang, QK; Su, Y; Wang, XX; Han, FX				Guo, Fuyu; Bao, Li; Wang, Hanrui; Larson, Steven L.; Ballard, John H.; Knotek-Smith, Heather M.; Zhang, Qinku; Su, Yi; Wang, Xingxiang; Han, Fengxiang			A simple method for the synthesis of biochar nanodots using hydrothermal reactor	METHODSX			English	Article
35	2020	MethodsX	Akula, Pavan(U.S)	Akula, P; Little, DN	Akula, Pavan; Little, Dallas N.		Akula, Pavan(U.S)		A	Science & Technology - Other Topics	[Akula, Pavan; Little, Dallas N.] Texas A&M Univ, College Stn, TX 77843 USA	Akula, P (corresponding author), Texas A&M Univ, College Stn, TX 77843 USA.		Calcium Silicate Hydrate; Chemical modification; Lime stabilization; Shrink-swell soils; Analytical testing; X-Ray diffraction; Differential Thermogravimetric analysis; Pozzolanic reaction	CEMENT-KILN DUST; NILE DELTA; EVOLUTION	Article	METHODSX	MULTIDISCIPLINARY SCIENCES|Q2|61/134	1.6	0.8	Multidisciplinary Sciences			U.S	U.S	Texas A&M Univ(U.S)	Texas A&M Univ(U.S)	TX 77843 USA	TX 77843 USA.	Q2|61/134	0	J	Akula, P; Little, DN				Akula, Pavan; Little, Dallas N.			Analytical tests to evaluate pozzolanic reaction in lime stabilized soils	METHODSX			English	Article
35	2020	MethodsX	Botina, Lorena L.(Brazil)	Botina, LL; Bernardes, RC; Barbosa, WF; Lima, MAP; Guedes, RNC; Martins, GF	Botina, Lorena L.; Bernardes, Rodrigo C.; Barbosa, Wagner F.; Lima, Maria Augusta P.; Guedes, Raul Narciso C.; Martins, Gustavo F.		Martins, Gustavo F.(Brazil)		A	Science & Technology - Other Topics	[Botina, Lorena L.; Bernardes, Rodrigo C.; Barbosa, Wagner F.; Guedes, Raul Narciso C.] Univ Fed Vicosa, Dept Entomol, BR-36570900 Vicosa, MG, Brazil; [Lima, Maria Augusta P.] Univ Fed Vicosa, Dept Biol Anim, BR-36570900 Vicosa, MG, Brazil; [Martins, Gustavo F.] Univ Fed Vicosa, Dept Biol Geral, BR-36570900 Vicosa, MG, Brazil	Martins, GF (corresponding author), Univ Fed Vicosa, Dept Biol Geral, BR-36570900 Vicosa, MG, Brazil.		Ecotoxicology; In vitro rearing; Meta-analysis; Survival analysis; Wild bees	INSECTICIDES; SPINOSAD; LETHAL; TOXINS; MODE; CRY	Article	METHODSX	MULTIDISCIPLINARY SCIENCES|Q2|61/134	1.6	0.8	Multidisciplinary Sciences			Brazil	Brazil	Univ Fed Vicosa(Brazil)	Univ Fed Vicosa(Brazil)	Entomol	Biol Geral	Q2|61/134	0	J	Botina, LL; Bernardes, RC; Barbosa, WF; Lima, MAP; Guedes, RNC; Martins, GF				Botina, Lorena L.; Bernardes, Rodrigo C.; Barbosa, Wagner F.; Lima, Maria Augusta P.; Guedes, Raul Narciso C.; Martins, Gustavo F.			Toxicological assessments of agrochemical effects on stingless bees (Apidae, Meliponini)	METHODSX			English	Article
34	2021	MethodsX	Mdingi, Kholeka(South Africa)	Mdingi, K; Ho, SY	Mdingi, Kholeka; Ho, Sin-Yu		Mdingi, Kholeka(South Africa)		A	Science & Technology - Other Topics	[Mdingi, Kholeka; Ho, Sin-Yu] Univ South Africa, Dept Econ, POB 392, ZA-0003 Pretoria, South Africa	Mdingi, K (corresponding author), Univ South Africa, Dept Econ, POB 392, ZA-0003 Pretoria, South Africa.		D63; O15; O50; Economic growth; Income inequality; Literature review	WEALTH DISTRIBUTION; LONG-RUN; MODEL; HARMFUL	Review	METHODSX	MULTIDISCIPLINARY SCIENCES|Q2|61/134	1.6	0.48	Multidisciplinary Sciences			South Africa	South Africa	Univ South Africa(South Africa)	Univ South Africa(South Africa)	Econ	Econ	Q2|61/134	0	J	Mdingi, K; Ho, SY				Mdingi, Kholeka; Ho, Sin-Yu			Literature review on income inequality and economic growth	METHODSX			English	Review
33	2020	MethodsX	Khirfan, Luna(Canada)	Khirfan, L; Peck, M; Mohtat, N	Khirfan, Luna; Peck, Megan; Mohtat, Niloofar		Khirfan, Luna(Canada)		A	Science & Technology - Other Topics	[Khirfan, Luna; Peck, Megan; Mohtat, Niloofar] Univ Waterloo, Sch Planning, Waterloo, ON, Canada	Khirfan, L (corresponding author), Univ Waterloo, Sch Planning, Waterloo, ON, Canada.		Systematic literature review; Content analysis; Stream daylighting; De-culverting; Urban streams	REVIEWS	Article	METHODSX	MULTIDISCIPLINARY SCIENCES|Q2|61/134	1.6	0.8	Multidisciplinary Sciences			Canada	Canada	Univ Waterloo(Canada)	Univ Waterloo(Canada)	Planning	Sch Planning	Q2|61/134	0	J	Khirfan, L; Peck, M; Mohtat, N				Khirfan, Luna; Peck, Megan; Mohtat, Niloofar			Systematic content analysis: A combined method to analyze the literature on the daylighting (de-culverting) of urban streams	METHODSX			English	Article
32	2020	MethodsX	Belcher, Brian M.(Canada)	Belcher, BM; Davel, R; Claus, R	Belcher, Brian M.; Davel, Rachel; Claus, Rachel		Belcher, Brian M.(Canada)		A	Science & Technology - Other Topics	[Belcher, Brian M.; Davel, Rachel; Claus, Rachel] Royal Rd Univ, Coll Interdisciplinary Studies, Sustainabil Res Effectiveness Program, Victoria, BC V9B 5Y2, Canada; [Belcher, Brian M.] Ctr Int Forestry Res, POB 0113 BOCBD, Bogor 16000, Indonesia	Belcher, BM (corresponding author), Royal Rd Univ, Coll Interdisciplinary Studies, Sustainabil Res Effectiveness Program, Victoria, BC V9B 5Y2, Canada.;Belcher, BM (corresponding author), Ctr Int Forestry Res, POB 0113 BOCBD, Bogor 16000, Indonesia.		Research evaluation; Impact assessment; Evaluation tools; Theory of change; Transdisciplinary research; Sustainability science	PRODUCTIVE INTERACTIONS; PAYBACK FRAMEWORK; ASSESSING POLICY; SCIENCE; KNOWLEDGE	Article	METHODSX	MULTIDISCIPLINARY SCIENCES|Q2|61/134	1.6	0.8	Multidisciplinary Sciences			Canada	Canada	Royal Rd Univ(Canada)	Royal Rd Univ(Canada)	Coll Interdisciplinary Studies	Coll Interdisciplinary Studies	Q2|61/134	0	J	Belcher, BM; Davel, R; Claus, R				Belcher, Brian M.; Davel, Rachel; Claus, Rachel			A refined method for theory-based evaluation of the societal impacts of research	METHODSX			English	Article
32	2023	MethodsX	Ohale, Paschal Enyinnaya(Nigeria)	Ohale, PE; Igwegbe, CA; Iwuozor, KO; Emenik, EC; Obi, CC; Bialowiec, A	Ohale, Paschal Enyinnaya; Igwegbe, Chinenye Adaobi; Iwuozor, Kingsley O.; Emenik, Ebuka Chizitere; Obi, Christopher Chiedozie; Bialowiec, Andrzej		Igwegbe, Chinenye Adaobi(Nigeria)		A	Science & Technology - Other Topics	[Ohale, Paschal Enyinnaya; Igwegbe, Chinenye Adaobi; Obi, Christopher Chiedozie] Nnamdi Azikiwe Univ, Dept Chem Engn, PMB 5025, Awka, Nigeria; [Igwegbe, Chinenye Adaobi; Bialowiec, Andrzej] Wroclaw Univ Environm & Life Sci, Dept Appl Bioecon, Wroclaw, Poland; [Iwuozor, Kingsley O.; Emenik, Ebuka Chizitere] Nnamdi Azikiwe Univ, Dept Pure & Ind Chem, PMB 5025, Awka, Nigeria; [Iwuozor, Kingsley O.] …	Igwegbe, CA (corresponding author), Nnamdi Azikiwe Univ, Dept Chem Engn, PMB 5025, Awka, Nigeria.;Igwegbe, CA (corresponding author), Wroclaw Univ Environm & Life Sci, Dept Appl Bioecon, Wroclaw, Poland.;Iwuozor, KO (corresponding author), Nnamdi Azikiwe Univ, Dept Pure & Ind Chem, PMB 5025, Awka, Nigeria.;Iwuozor, KO (corresponding author), Nigeria Sugar Inst, Ilorin, Nigeria.		Norfloxacin; Adsorption; Ecotoxicology; Water pollution; Desorption; Kinetics	ACTIVATED CARBON; WASTE-WATER; FLUOROQUINOLONE ANTIBIOTICS; SONOCATALYTIC DEGRADATION; EFFICIENT REMOVAL; KINETICS; BIOCHAR; SORPTION; CONTAMINANTS; ISOTHERMS	Review	METHODSX	MULTIDISCIPLINARY SCIENCES|Q2|61/134	1.6	0.48	Multidisciplinary Sciences			Nigeria	Nigeria	Nnamdi Azikiwe Univ(Nigeria)	Nnamdi Azikiwe Univ(Nigeria)	Chem Engn	Chem Engn	Q2|61/134	0	J	Ohale, PE; Igwegbe, CA; Iwuozor, KO; Emenik, EC; Obi, CC; Bialowiec, A				Ohale, Paschal Enyinnaya; Igwegbe, Chinenye Adaobi; Iwuozor, Kingsley O.; Emenik, Ebuka Chizitere; Obi, Christopher Chiedozie; Bialowiec, Andrzej			A review of the adsorption method for norfloxacin reduction from aqueous media	METHODSX			English	Review
31	2023	MethodsX	Panagant, Natee(Thailand)	Panagant, N; Kumar, S; Tejani, GG; Pholdee, N; Bureerat, S	Panagant, Natee; Kumar, Sumit; Tejani, Ghanshyam G.; Pholdee, Nantiwat; Bureerat, Sujin		Tejani, Ghanshyam G.(India)		A	Science & Technology - Other Topics	[Panagant, Natee; Pholdee, Nantiwat] Khon Kaen Univ, Fac Engn, Sustainable Infrastruct Res & Dev Ctr, Dept Mech Engn, Khon Kaen 40002, Thailand; [Kumar, Sumit] Univ Tasmania, Australian Maritime Coll, Coll Sci & Engn, Launceston 7248, Australia; [Tejani, Ghanshyam G.] GSFC Univ, Sch Technol, Dept Mech Engn, Vadodara, Gujarat, India	Tejani, GG (corresponding author), GSFC Univ, Sch Technol, Dept Mech Engn, Vadodara, Gujarat, India.		Structural design; Constraint optimization; Evolutionary methods; Natural frequency; Buckling	SYMBIOTIC ORGANISMS SEARCH; MULTIOBJECTIVE OPTIMIZATION; DIFFERENTIAL EVOLUTION; OPTIMAL-DESIGN; ALGORITHM	Article	METHODSX	MULTIDISCIPLINARY SCIENCES|Q2|61/134	1.6	0.8	Multidisciplinary Sciences			Thailand	India	Khon Kaen Univ(Thailand)	GSFC Univ(India)	Mech Engn	Mech Engn	Q2|61/134	0	J	Panagant, N; Kumar, S; Tejani, GG; Pholdee, N; Bureerat, S				Panagant, Natee; Kumar, Sumit; Tejani, Ghanshyam G.; Pholdee, Nantiwat; Bureerat, Sujin			Many -objective meta-heuristic methods for solving constrained truss optimisation problems: A comparative analysis	METHODSX			English	Article
31	2020	MethodsX	Garcia-Avila, Fernando(Ecuador)	García-Avila, F; Sánchez-Alvarracín, C; Cadme-Galabay, M; Conchado-Martínez, J; García-Mera, G; Zhindón-Arévalo, C	Garcia-Avila, Fernando; Sanchez-Alvarracin, Carlos; Cadme-Galabay, Manuel; Conchado-Martinez, Julio; Garcia-Mera, George; Zhindon-Arevalo, Cesar		Garcia-Avila, Fernando(Ecuador)		A	Science & Technology - Other Topics	[Garcia-Avila, Fernando; Sanchez-Alvarracin, Carlos] Univ Cuenca, Fac Ciencias Quim, Cuenca 010107, Ecuador; [Cadme-Galabay, Manuel; Zhindon-Arevalo, Cesar] Univ Catolica Cuenca, Unidad Acad Salud & Bienestar, Azogues 030102, Ecuador; [Conchado-Martinez, Julio] Univ Catolica Cuenca, Ctr Invest Innovac & Transferencia Tecnol, Azogues 030102, Ecuador; [Garcia-Mera, George] Univ Laica Eloy Alfaro Ma…	García-Avila, F (corresponding author), Univ Cuenca, Fac Ciencias Quim, Cuenca 010107, Ecuador.		Bulk decay; Quality water; Drinking water network; Kinetic reaction order; Chlorine modeling	NETWORK; QUALITY; MODEL	Article	METHODSX	MULTIDISCIPLINARY SCIENCES|Q2|61/134	1.6	0.8	Multidisciplinary Sciences			Ecuador	Ecuador	Univ Cuenca(Ecuador)	Univ Cuenca(Ecuador)	Fac Ciencias Quim	Cuenca 010107	Q2|61/134	0	J	García-Avila, F; Sánchez-Alvarracín, C; Cadme-Galabay, M; Conchado-Martínez, J; García-Mera, G; Zhindón-Arévalo, C				Garcia-Avila, Fernando; Sanchez-Alvarracin, Carlos; Cadme-Galabay, Manuel; Conchado-Martinez, Julio; Garcia-Mera, George; Zhindon-Arevalo, Cesar			Relationship between chlorine decay and temperature in the drinking water	METHODSX			English	Article
31	2021	MethodsX	Khattak, Mudeer Ahmed(Pakistan)	Khattak, MA; Ali, M; Rizvi, SAR	Khattak, Mudeer Ahmed; Ali, Mohsin; Rizvi, Syed Aun R.		Rizvi, Syed Aun R.(Pakistan)		A	Science & Technology - Other Topics	[Rizvi, Syed Aun R.] Lahore Univ Management Sci, Lahore, Pakistan; [Khattak, Mudeer Ahmed] Iqra Univ, Islamabad Campus, Islamabad, Pakistan; [Ali, Mohsin] Taylors Univ, Subang Jaya, Malaysia	Rizvi, SAR (corresponding author), Lahore Univ Management Sci, Lahore, Pakistan.		Europe; Stock markets; Coronavirus; Least Absolute Shrinkage and Selection Operator (LASSO)		Article	METHODSX	MULTIDISCIPLINARY SCIENCES|Q2|61/134	1.6	0.8	Multidisciplinary Sciences			Pakistan	Pakistan	Lahore Univ Management Sci(Pakistan)	Lahore Univ Management Sci(Pakistan)	Pakistan	Pakistan.	Q2|61/134	0	J	Khattak, MA; Ali, M; Rizvi, SAR				Khattak, Mudeer Ahmed; Ali, Mohsin; Rizvi, Syed Aun R.			Predicting the European stock market during COVID-19: A machine learning approach	METHODSX			English	Article
31	2023	MethodsX	Tarwidi, Dede(Indonesia)	Tarwidi, D; Pudjaprasetya, SR; Adytia, D; Apri, M	Tarwidi, Dede; Pudjaprasetya, Sri Redjeki; Adytia, Didit; Apri, Mochamad		Pudjaprasetya, Sri Redjeki(Indonesia)		A	Science & Technology - Other Topics	[Tarwidi, Dede; Pudjaprasetya, Sri Redjeki; Apri, Mochamad] Inst Teknol Bandung, Fac Math & Nat Sci, Ind & Financial Math Res Grp, Bandung, Indonesia; [Tarwidi, Dede; Adytia, Didit] Telkom Univ, Sch Comp, Bandung, Indonesia	Pudjaprasetya, SR (corresponding author), Inst Teknol Bandung, Fac Math & Nat Sci, Ind & Financial Math Res Grp, Bandung, Indonesia.		XGBoost; Machine learning; Run-up; Hyperparameter tuning; Grid search method	BREAKING; MODEL	Article	METHODSX	MULTIDISCIPLINARY SCIENCES|Q2|61/134	1.6	0.8	Multidisciplinary Sciences			Indonesia	Indonesia	Inst Teknol Bandung(Indonesia)	Inst Teknol Bandung(Indonesia)	Ind & Financial Math Res Grp	Ind & Financial Math Res Grp	Q2|61/134	0	J	Tarwidi, D; Pudjaprasetya, SR; Adytia, D; Apri, M				Tarwidi, Dede; Pudjaprasetya, Sri Redjeki; Adytia, Didit; Apri, Mochamad			An optimized XGBoost-based machine learning method for predicting wave run-up on a sloping beach	METHODSX			English	Article
30	2021	MethodsX	Mbachu, Oluchi(Australia)	Mbachu, O; Jenkins, G; Pratt, C; Kaparaju, P	Mbachu, Oluchi; Jenkins, Graham; Pratt, Chris; Kaparaju, Prasad		Mbachu, Oluchi(Australia)		A	Science & Technology - Other Topics	[Mbachu, Oluchi; Jenkins, Graham; Kaparaju, Prasad] Griffith Univ, Sch Engn & Built Environm, Nathan Campus, Nathan, Qld 4111, Australia; [Pratt, Chris] Griffith Univ, Australian Rivers Inst, Sch Environm & Sci, Nathan Campus, Nathan, Qld 4111, Australia	Mbachu, O (corresponding author), Griffith Univ, Sch Engn & Built Environm, Nathan Campus, Nathan, Qld 4111, Australia.		Microplastics; Enzymatic digestion; Organic materials; Soil	EXTRACTION; EFFICIENT; PROTOCOL	Article	METHODSX	MULTIDISCIPLINARY SCIENCES|Q2|61/134	1.6	0.8	Multidisciplinary Sciences			Australia	Australia	Griffith Univ(Australia)	Griffith Univ(Australia)	Engn & Built Environm	Sch Engn & Built Environm	Q2|61/134	0	J	Mbachu, O; Jenkins, G; Pratt, C; Kaparaju, P				Mbachu, Oluchi; Jenkins, Graham; Pratt, Chris; Kaparaju, Prasad			Enzymatic purification of microplastics in soil	METHODSX			English	Article
29	2021	MethodsX	Ho, Shan-Ju(China)	Ho, SJ; Xing, WW; Wu, WM; Lee, CC	Ho, Shan-Ju; Xing, Wenwu; Wu, Wenmin; Lee, Chien-Chiang		Lee, Chien-Chiang(China)		A	Science & Technology - Other Topics	[Ho, Shan-Ju; Lee, Chien-Chiang] Nanchang Univ, Res Ctr Cent China Econ & Social Dev, Nanchang, Jiangxi, Peoples R China; [Ho, Shan-Ju; Xing, Wenwu; Wu, Wenmin; Lee, Chien-Chiang] Nanchang Univ, Sch Econ & Management, Nanchang, Jiangxi, Peoples R China	Lee, CC (corresponding author), Nanchang Univ, Res Ctr Cent China Econ & Social Dev, Nanchang, Jiangxi, Peoples R China.;Lee, CC (corresponding author), Nanchang Univ, Sch Econ & Management, Nanchang, Jiangxi, Peoples R China.			INDEX	Article	METHODSX	MULTIDISCIPLINARY SCIENCES|Q2|61/134	1.6	0.8	Multidisciplinary Sciences			China	China	Nanchang Univ(China)	Nanchang Univ(China)	Res Cent China Econ & Social Dev	Res Cent China Econ & Social Dev	Q2|61/134	0	J	Ho, SJ; Xing, WW; Wu, WM; Lee, CC				Ho, Shan-Ju; Xing, Wenwu; Wu, Wenmin; Lee, Chien-Chiang			The impact of COVID-19 on freight transport: Evidence from China	METHODSX			English	Article
28	2021	MethodsX	Tanger, Caren(Germany)	Tanger, C; Andlinger, DJ; Brümmer-Rolf, A; Engel, J; Kulozik, U	Tanger, Caren; Andlinger, David J.; Bruemmer-Rolf, Annette; Engel, Julia; Kulozik, Ulrich		Kulozik, Ulrich(Germany)		A	Science & Technology - Other Topics	[Tanger, Caren; Andlinger, David J.; Bruemmer-Rolf, Annette; Engel, Julia; Kulozik, Ulrich] Tech Univ Munich, Chair Food & Bioproc Engn, Weihenstephaner Berg 1, D-85354 Freising Weihenstephan, Bavaria, Germany	Tanger, C; Andlinger, DJ (corresponding author), Tech Univ Munich, Chair Food & Bioproc Engn, Weihenstephaner Berg 1, D-85354 Freising Weihenstephan, Bavaria, Germany.		Solubility; Hydrophobic interactions; Disulfide bonds; Electrostatic interactions; Sodium dodecyl sulfate; Dithiothreitol	DISULFIDE INTERCHANGE REACTIONS; HEAT-INDUCED AGGREGATION; RHEOLOGICAL PROPERTIES; THERMAL AGGREGATION; BETA-LACTOGLOBULIN; STABILIZING BONDS; TEXTURE; PH; KINETICS; GELATION	Article	METHODSX	MULTIDISCIPLINARY SCIENCES|Q2|61/134	1.6	0.8	Multidisciplinary Sciences			Germany	Germany	Tech Univ Munich(Germany)	Tech Univ Munich(Germany)	Weihenstephaner Berg 1	Weihenstephaner Berg 1	Q2|61/134	0	J	Tanger, C; Andlinger, DJ; Brümmer-Rolf, A; Engel, J; Kulozik, U				Tanger, Caren; Andlinger, David J.; Bruemmer-Rolf, Annette; Engel, Julia; Kulozik, Ulrich			Quantification of protein-protein interactions in highly denatured whey and potato protein gels	METHODSX			English	Article
28	2020	MethodsX	Shokrana, Md Sami Bin(U.S)	Shokrana, MSB; Ghane, E	Shokrana, Md Sami Bin; Ghane, Ehsan		Shokrana, Md Sami Bin(U.S)		A	Science & Technology - Other Topics	[Shokrana, Md Sami Bin; Ghane, Ehsan] Michigan State Univ, Dept Biosyst & Agr Engn, E Lansing, MI 48824 USA	Shokrana, MSB (corresponding author), Michigan State Univ, Dept Biosyst & Agr Engn, E Lansing, MI 48824 USA.		HYPROP2; Soil water characteristic curve; Subsurface drainage	HYDRAULIC CONDUCTIVITY; EVAPORATION METHOD; RETENTION; MODEL	Article	METHODSX	MULTIDISCIPLINARY SCIENCES|Q2|61/134	1.6	0.8	Multidisciplinary Sciences			U.S	U.S	Michigan State Univ(U.S)	Michigan State Univ(U.S)	Biosyst & Agr Engn	Biosyst & Agr Engn	Q2|61/134	0	J	Shokrana, MSB; Ghane, E				Shokrana, Md Sami Bin; Ghane, Ehsan			Measurement of soil water characteristic curve using HYPROP2	METHODSX			English	Article
27	2021	MethodsX	Devpura, Neluka(Sri Lanka)	Devpura, N	Devpura, Neluka		Devpura, Neluka(Sri Lanka)		A	Science & Technology - Other Topics	[Devpura, Neluka] Univ Sri Jayewardenepura, Fac Sci Appl, Dept Stat, Nugegoda, Sri Lanka	Devpura, N (corresponding author), Univ Sri Jayewardenepura, Fac Sci Appl, Dept Stat, Nugegoda, Sri Lanka.		Predictability; COVID-19; Time-varying	STOCK RETURN PREDICTABILITY; MARKET; ESTIMATOR; IMPACT	Article	METHODSX	MULTIDISCIPLINARY SCIENCES|Q2|61/134	1.6	1.6	Multidisciplinary Sciences			Sri Lanka	Sri Lanka	Univ Sri Jayewardenepura(Sri Lanka)	Univ Sri Jayewardenepura(Sri Lanka)	Stat	Stat	Q2|61/134	0	J	Devpura, N				Devpura, Neluka			Effect of COVID-19 on the relationship between Euro/USD exchange rate and oil price	METHODSX			English	Article
27	2020	MethodsX	Zobkov, M.(Russia)	Zobkov, M; Zobkova, M; Galakhina, N; Efremova, T	Zobkov, M.; Zobkova, M.; Galakhina, N.; Efremova, T.		Zobkov, M.(Russia)		A	Science & Technology - Other Topics	[Zobkov, M.; Zobkova, M.; Galakhina, N.; Efremova, T.] Russian Acad Sci, Karelian Res Ctr, Northern Water Problems Inst, 50,Alexander Nevsky Prospekt, Petrozavodsk 185030, Republic Of Kar, Russia	Zobkov, M (corresponding author), Russian Acad Sci, Karelian Res Ctr, Northern Water Problems Inst, 50,Alexander Nevsky Prospekt, Petrozavodsk 185030, Republic Of Kar, Russia.		Microplastics; Freshwater; Sediments; Identification; Potassium formate	IDENTIFICATION	Article	METHODSX	MULTIDISCIPLINARY SCIENCES|Q2|61/134	1.6	0.8	Multidisciplinary Sciences			Russia	Russia	Russian Acad Sci(Russia)	Karelian Res Ctr(Russia)	Karelian Res Ctr	Karelian Res Ctr	Q2|61/134	0	J	Zobkov, M; Zobkova, M; Galakhina, N; Efremova, T				Zobkov, M.; Zobkova, M.; Galakhina, N.; Efremova, T.			Method for microplastics extraction from Lake sediments	METHODSX			English	Article
26	2020	MethodsX	Reksten, Amalie Moxness(Norway)	Reksten, AM; Bokevoll, A; Frantzen, S; Lundebye, AK; Kögel, T; Kolås, K; Aakre, I; Kjellevold, M	Reksten, Amalie Moxness; Bokevoll, Annbjorg; Frantzen, Sylvia; Lundebye, Anne-Katrine; Koegel, Tanja; Kolas, Kjersti; Aakre, Inger; Kjellevold, Marian		Reksten, Amalie Moxness(Norway)		A	Science & Technology - Other Topics	[Reksten, Amalie Moxness; Bokevoll, Annbjorg; Frantzen, Sylvia; Lundebye, Anne-Katrine; Koegel, Tanja; Kolas, Kjersti; Aakre, Inger; Kjellevold, Marian] Inst Marine Res, POB 2029, N-5817 Bergen, Norway	Reksten, AM (corresponding author), Inst Marine Res, POB 2029, N-5817 Bergen, Norway.		Minerals; Vitamins; Protein; Fatty acids; Metals; Persistent organic pollutants; Food composition data; Food security; Microplastics; Fish	FATTY-ACID-COMPOSITION; GAS-CHROMATOGRAPHY; QUANTIFICATION; MICROPLASTICS; SPECTROMETRY; CHOLESTEROL; FOOD	Article	METHODSX	MULTIDISCIPLINARY SCIENCES|Q2|61/134	1.6	0.8	Multidisciplinary Sciences			Norway	Norway	Inst Marine Res(Norway)	Inst Marine Res(Norway)	POB 2029	N-5817 Bergen	Q2|61/134	0	J	Reksten, AM; Bokevoll, A; Frantzen, S; Lundebye, AK; Kögel, T; Kolås, K; Aakre, I; Kjellevold, M				Reksten, Amalie Moxness; Bokevoll, Annbjorg; Frantzen, Sylvia; Lundebye, Anne-Katrine; Koegel, Tanja; Kolas, Kjersti; Aakre, Inger; Kjellevold, Marian			Sampling protocol for the determination of nutrients and contaminants in fish and other seafood - The EAF-Nansen Programme	METHODSX			English	Article
26	2020	MethodsX	Miranda, Adelaide(Portugal)	Miranda, A; Martínez, L; De Beule, PAA	Miranda, Adelaide; Martinez, Lidia; De Beule, Pieter A. A.		Miranda, Adelaide(Portugal)		A	Science & Technology - Other Topics	[Miranda, Adelaide; De Beule, Pieter A. A.] Int Iberian Nanotechnol Lab INL, Ave Mestre Jose Veiga S-N, P-4715330 Braga, Portugal; [Martinez, Lidia] CSIC, Inst Ciencia Mat Madrid ICMM, Mat Sci Factory, C Sor Juana Ines Cruz 3, Madrid 28049, Spain	Miranda, A (corresponding author), Int Iberian Nanotechnol Lab INL, Ave Mestre Jose Veiga S-N, P-4715330 Braga, Portugal.		Silicon dioxide functionalization; Aminosilane; Surface functionalization	3-AMINOPROPYL TRIETHOXY SILANE; HYBRID NANOMATERIALS; SURFACE; AMINOSILANE; IMMOBILIZATION; 3-AMINOPROPYLTRIETHOXYSILANE; COVALENT; FUNCTIONALIZATION; OPTIMIZATION; SILANIZATION	Article	METHODSX	MULTIDISCIPLINARY SCIENCES|Q2|61/134	1.6	0.8	Multidisciplinary Sciences			Portugal	Portugal	Int Iberian Nanotechnol Lab INL(Portugal)	Int Iberian Nanotechnol Lab INL(Portugal)	Ave Mestre Jose Veiga S-N	P-4715330 Braga	Q2|61/134	0	J	Miranda, A; Martínez, L; De Beule, PAA				Miranda, Adelaide; Martinez, Lidia; De Beule, Pieter A. A.			Facile synthesis of an aminopropylsilane layer on Si/SiO2 substrates using ethanol as APTES solvent	METHODSX			English	Article
26	2023	MethodsX	Santos, Lucia H. M. L. M.(Spain)	Santos, LHMLM; Insa, S; Arxé, M; Buttiglieri, G; Rodríguez-Mozaz, S; Barceló, D	Santos, Lucia H. M. L. M.; Insa, Sara; Arxe, Marta; Buttiglieri, Gianluigi; Rodriguez-Mozaz, Sara; Barcelo, Damia		Barcelo, Damia(Spain)		A	Science & Technology - Other Topics	[Santos, Lucia H. M. L. M.; Insa, Sara; Arxe, Marta; Buttiglieri, Gianluigi; Rodriguez-Mozaz, Sara; Barcelo, Damia] Catalan Inst Water Res ICRA CERCA, C Emili Grahit 101, Girona 17003, Spain; [Santos, Lucia H. M. L. M.; Insa, Sara; Arxe, Marta; Buttiglieri, Gianluigi; Rodriguez-Mozaz, Sara; Barcelo, Damia] Univ Girona, Girona, Spain; [Barcelo, Damia] IDAEA CSIC, Dept Environm Chem, C Jordi Girona…	Santos, LHMLM; Rodríguez-Mozaz, S (corresponding author), Catalan Inst Water Res ICRA CERCA, C Emili Grahit 101, Girona 17003, Spain.		Pyrolysis; GC/MS; Plastic pollution; Environmental samples		Article	METHODSX	MULTIDISCIPLINARY SCIENCES|Q2|61/134	1.6	0.8	Multidisciplinary Sciences			Spain	Spain	Catalan Inst Water Res ICRA CERCA(Spain)	Catalan Inst Water Res ICRA CERCA(Spain)	C Emili Grahit 101	Girona 17003	Q2|61/134	0	J	Santos, LHMLM; Insa, S; Arxé, M; Buttiglieri, G; Rodríguez-Mozaz, S; Barceló, D				Santos, Lucia H. M. L. M.; Insa, Sara; Arxe, Marta; Buttiglieri, Gianluigi; Rodriguez-Mozaz, Sara; Barcelo, Damia			Analysis of microplastics in the environment: Identification and quantification of trace levels of common types of plastic polymers using pyrolysis-GC/MS	METHODSX			English	Article
26	2023	MethodsX	Samantaray, Sandeep(India)	Samantaray, S; Sahoo, A; Agnihotri, A	Samantaray, Sandeep; Sahoo, Abinash; Agnihotri, Ankita		Samantaray, Sandeep(India)		A	Science & Technology - Other Topics	[Samantaray, Sandeep] NIT Srinagar, Dept Civil Engn, Srinagar, India; [Sahoo, Abinash; Agnihotri, Ankita] NIT Silchar, Dept Civil Engn, Silchar, India	Samantaray, S (corresponding author), NIT Srinagar, Dept Civil Engn, Srinagar, India.		Bpnn; Svm; Pso-svm; Flood	SUPPORT VECTOR MACHINE; PARTICLE SWARM OPTIMIZATION; NEURAL-NETWORKS; MODEL; TIME; ENVIRONMENT; STREAM	Article	METHODSX	MULTIDISCIPLINARY SCIENCES|Q2|61/134	1.6	0.8	Multidisciplinary Sciences			India	India	NIT Srinagar(India)	NIT Srinagar(India)	Civil Engn	Civil Engn	Q2|61/134	0	J	Samantaray, S; Sahoo, A; Agnihotri, A				Samantaray, Sandeep; Sahoo, Abinash; Agnihotri, Ankita			Prediction of Flood Discharge Using Hybrid PSO-SVM Algorithm in Barak River Basin	METHODSX			English	Article
26	2021	MethodsX	Mandeya, Shelton Masimba Tafadzwa(South Africa)	Mandeya, SMT; Ho, SY	Mandeya, Shelton Masimba Tafadzwa; Ho, Sin-Yu		Mandeya, Shelton Masimba Tafadzwa(South Africa)		A	Science & Technology - Other Topics	[Mandeya, Shelton Masimba Tafadzwa; Ho, Sin-Yu] Univ South Africa, Dept Econ, Unisa, POB 392, ZA-0003 Pretoria, South Africa	Mandeya, SMT (corresponding author), Univ South Africa, Dept Econ, Unisa, POB 392, ZA-0003 Pretoria, South Africa.			OUTPUT GROWTH; NOBEL LECTURE; COINTEGRATION; MODEL; REAL	Article	METHODSX	MULTIDISCIPLINARY SCIENCES|Q2|61/134	1.6	0.8	Multidisciplinary Sciences			South Africa	South Africa	Univ South Africa(South Africa)	Univ South Africa(South Africa)	Econ	Econ	Q2|61/134	0	J	Mandeya, SMT; Ho, SY				Mandeya, Shelton Masimba Tafadzwa; Ho, Sin-Yu			Inflation, inflation uncertainty and the economic growth nexus: An impact study of South Africa	METHODSX			English	Article
25	2021	MethodsX	Kawato, Masaru(Japan)	Kawato, M; Yoshida, T; Miya, M; Tsuchida, S; Nagano, Y; Nomura, M; Yabuki, A; Fujiwara, Y; Fujikura, K	Kawato, Masaru; Yoshida, Takao; Miya, Masaki; Tsuchida, Shinji; Nagano, Yuriko; Nomura, Michiyasu; Yabuki, Akinori; Fujiwara, Yoshihiro; Fujikura, Katsunori		Fujikura, Katsunori(Japan)		A	Science & Technology - Other Topics	[Kawato, Masaru; Yoshida, Takao; Tsuchida, Shinji; Nagano, Yuriko; Yabuki, Akinori; Fujiwara, Yoshihiro; Fujikura, Katsunori] Japan Agcy Marine Earth Sci & Technol JAMSTEC, Res Inst Global Change RIGC, Marine Biodivers & Environm Assessment Res Ctr Bi, Yokosuka, Kanagawa, Japan; [Miya, Masaki] Nat Hist Museum & Inst, Chuo Ku, Chiba, Japan; [Nomura, Michiyasu] DHC Corp, Tokyo, Japan	Kawato, M; Yoshida, T (corresponding author), Japan Agcy Marine Earth Sci & Technol JAMSTEC, Res Inst Global Change RIGC, Marine Biodivers & Environm Assessment Res Ctr Bi, Yokosuka, Kanagawa, Japan.		Pumped deep-sea water; eDNA yield; MiFish; PCR efficiency		Article	METHODSX	MULTIDISCIPLINARY SCIENCES|Q2|61/134	1.6	0.8	Multidisciplinary Sciences			Japan	Japan	Japan Agcy Marine Earth Sci & Technol JAMSTEC(Japan)	Res Inst Global Change RIGC(Japan)	Marine Biodivers & Environm Assessment Res Bi	Marine Biodivers & Environm Assessment Res Bi	Q2|61/134	0	J	Kawato, M; Yoshida, T; Miya, M; Tsuchida, S; Nagano, Y; Nomura, M; Yabuki, A; Fujiwara, Y; Fujikura, K				Kawato, Masaru; Yoshida, Takao; Miya, Masaki; Tsuchida, Shinji; Nagano, Yuriko; Nomura, Michiyasu; Yabuki, Akinori; Fujiwara, Yoshihiro; Fujikura, Katsunori			Optimization of environmental DNA extraction and amplification methods for metabarcoding of deep-sea fish	METHODSX			English	Article
25	2020	MethodsX	Renner, Gerrit(Germany)	Renner, G; Schmidt, TC; Schram, J	Renner, Gerrit; Schmidt, Torsten C.; Schram, Juergen		Renner, Gerrit(Germany)		A	Science & Technology - Other Topics	[Renner, Gerrit; Schram, Juergen] Niederrhein Univ Appl Sci, Fac Chem, Instrumental Analyt & Environm Chem, Frankenring 20, D-47798 Krefeld, Germany; [Renner, Gerrit; Schmidt, Torsten C.] Univ Duisburg Essen, Instrumental Analyt Chem, Univ Str 5, D-45141 Essen, Germany; [Renner, Gerrit; Schmidt, Torsten C.] Univ Duisburg Essen, Ctr Water & Environm Res ZWU, Univ Str 5, D-45141 Essen, Germany	Renner, G (corresponding author), Niederrhein Univ Appl Sci, Fac Chem, Instrumental Analyt & Environm Chem, Frankenring 20, D-47798 Krefeld, Germany.		Microplasitcs; Mapping; Python; FTIR microscopy; Chemometrics	PLASTIC PARTICLES; IDENTIFICATION; WATER	Article	METHODSX	MULTIDISCIPLINARY SCIENCES|Q2|61/134	1.6	0.8	Multidisciplinary Sciences			Germany	Germany	Niederrhein Univ Appl Sci(Germany)	Niederrhein Univ Appl Sci(Germany)	rumental Analyt & Environm Chem	Instrumental Analyt & Environm Chem	Q2|61/134	0	J	Renner, G; Schmidt, TC; Schram, J				Renner, Gerrit; Schmidt, Torsten C.; Schram, Juergen			Automated rapid & intelligent microplastics mapping by FTIR microscopy: A Python-based workflow	METHODSX			English	Article
25	2020	MethodsX	Weisser, Tim(Germany)	Weisser, T; Sassmannshausen, T; Ohrndorf, D; Burggräf, P; Wagner, J	Weisser, Tim; Sassmannshausen, Till; Ohrndorf, Dennis; Burggraef, Peter; Wagner, Johannes		Weisser, Tim(Germany)		A	Science & Technology - Other Topics	[Weisser, Tim; Sassmannshausen, Till; Ohrndorf, Dennis; Burggraef, Peter; Wagner, Johannes] Univ Siegen, Chair Int Prod Engn & Management, Siegen, Germany	Weisser, T (corresponding author), Univ Siegen, Chair Int Prod Engn & Management, Siegen, Germany.		Systematic literature review; Literature filtering; Clustering		Article	METHODSX	MULTIDISCIPLINARY SCIENCES|Q2|61/134	1.6	0.8	Multidisciplinary Sciences			Germany	Germany	Univ Siegen(Germany)	Univ Siegen(Germany)	Chair Int Prod Engn & Management	Siegen	Q2|61/134	0	J	Weisser, T; Sassmannshausen, T; Ohrndorf, D; Burggräf, P; Wagner, J				Weisser, Tim; Sassmannshausen, Till; Ohrndorf, Dennis; Burggraef, Peter; Wagner, Johannes			A clustering approach for topic filtering within systematic literature reviews	METHODSX			English	Article
25	2020	MethodsX	Roy, Dipayan(India)	Roy, D; Tomo, S; Modi, A; Purohit, P; Sharma, P	Roy, Dipayan; Tomo, Sojit; Modi, Anupama; Purohit, Purvi; Sharma, Praveen		Purohit, Purvi(India)		A	Science & Technology - Other Topics	[Roy, Dipayan; Tomo, Sojit; Modi, Anupama; Purohit, Purvi; Sharma, Praveen] All India Inst Med Sci AIIMS, Dept Biochem, Jodhpur, Rajasthan, India	Purohit, P (corresponding author), All India Inst Med Sci AIIMS, Dept Biochem, Jodhpur, Rajasthan, India.		RNA extraction; RNA purity; TRizol method; Visceral adipose tissue; Optimization	SINGLE-STEP METHOD; PROTOCOL; ACID	Article	METHODSX	MULTIDISCIPLINARY SCIENCES|Q2|61/134	1.6	0.8	Multidisciplinary Sciences			India	India	All India Inst Med Sci AIIMS(India)	All India Inst Med Sci AIIMS(India)	Biochem	Biochem	Q2|61/134	0	J	Roy, D; Tomo, S; Modi, A; Purohit, P; Sharma, P				Roy, Dipayan; Tomo, Sojit; Modi, Anupama; Purohit, Purvi; Sharma, Praveen			Optimising total RNA quality and quantity by phenol-chloroform extraction method from human visceral adipose tissue: A standardisation study	METHODSX			English	Article
25	2021	MethodsX	Dash, Devi Prasad(India)	Dash, DP; Sethi, N; Dash, AK	Dash, Devi Prasad; Sethi, Narayan; Dash, Aruna Kumar		Sethi, Narayan(India)		A	Science & Technology - Other Topics	[Dash, Devi Prasad] Indian Inst Technol, Sch Management & Entrepreneurship, Econ, Jodhpur, Rajasthan, India; [Sethi, Narayan] Natl Inst Technol, Dept Humanities & Social Sci, Econ, Rourkela, Odisha, India; [Dash, Aruna Kumar] ICFAI Fdn Higher Educ, IBS Hyderabad, Econ, Hyderabad, Telangana, India	Sethi, N (corresponding author), Natl Inst Technol, Dept Humanities & Social Sci, Econ, Rourkela, Odisha, India.			MARKET	Article	METHODSX	MULTIDISCIPLINARY SCIENCES|Q2|61/134	1.6	0.8	Multidisciplinary Sciences			India	India	Indian Inst Technol(India)	Natl Inst Technol(India)	Management & Entrepreneurship	Humanities & Social Sci	Q2|61/134	0	J	Dash, DP; Sethi, N; Dash, AK				Dash, Devi Prasad; Sethi, Narayan; Dash, Aruna Kumar			Infectious disease, human capital, and the BRICS economy in the time of COVID-19	METHODSX			English	Article
24	2020	MethodsX	Sun, Shouheng(Canada)	Sun, SH; Ertz, M	Sun, Shouheng; Ertz, Myriam		Ertz, Myriam(Canada)		A	Science & Technology - Other Topics	[Sun, Shouheng; Ertz, Myriam] Univ Quebec Chicoutimi, LaboNFC, 555 Blvd Univ, Chicoutimi, PQ G7H 2B1, Canada	Ertz, M (corresponding author), Univ Quebec Chicoutimi, LaboNFC, 555 Blvd Univ, Chicoutimi, PQ G7H 2B1, Canada.		Life cycle assessment; Climate change; Uncertainty analysis; Monte-Carlo simulation; Risk assessment	TRANSPORT	Article	METHODSX	MULTIDISCIPLINARY SCIENCES|Q2|61/134	1.6	0.8	Multidisciplinary Sciences			Canada	Canada	Univ Quebec Chicoutimi(Canada)	Univ Quebec Chicoutimi(Canada)	555 Blvd Univ	555 Blvd Univ	Q2|61/134	0	J	Sun, SH; Ertz, M				Sun, Shouheng; Ertz, Myriam			Life cycle assessment and Monte Carlo simulation to evaluate the environmental impact of promoting LNG vehicles	METHODSX			English	Article
23	2020	MethodsX	Esmaeili, Abbas(Iran)	Esmaeili, A; Eslami, H	Esmaeili, Abbas; Eslami, Hadi		Eslami, Hadi(Iran)		A	Science & Technology - Other Topics	[Esmaeili, Abbas] Rafsanjan Univ Med Sci, Sch Hlth, Dept Environm Hlth Engn, Occupat Environm Res Ctr, Rafsanjan, Iran; [Eslami, Hadi] Rafsanjan Univ Med Sci, Sch Hlth, Dept Environm Hlth Engn, Rafsanjan, Iran; [Eslami, Hadi] Rafsanjan Univ Med Sci, Pistachio Safety Res Ctr, Rafsanjan, Iran	Eslami, H (corresponding author), Rafsanjan Univ Med Sci, Sch Hlth, Dept Environm Hlth Engn, Rafsanjan, Iran.		Adsorption; Heavy metal removal; Lead; Zinc; Red Earth	LEAD REMOVAL; COMBINATION; ZN(II)	Article	METHODSX	MULTIDISCIPLINARY SCIENCES|Q2|61/134	1.6	0.8	Multidisciplinary Sciences			Iran	Iran	Rafsanjan Univ Med Sci(Iran)	Rafsanjan Univ Med Sci(Iran)	Environm Hlth Engn	Environm Hlth Engn	Q2|61/134	0	J	Esmaeili, A; Eslami, H				Esmaeili, Abbas; Eslami, Hadi			Adsorption of Pb (II) and Zn (II) ions from aqueous solutions by Red Earth	METHODSX			English	Article
23	2020	MethodsX	Barletta, Mario(Brazil)	Barletta, M; Costa, MF; Dantas, DV	Barletta, Mario; Costa, Monica F.; Dantas, David V.		Barletta, Mario(Brazil)		A	Science & Technology - Other Topics	[Barletta, Mario; Costa, Monica F.] Univ Fed Pernambuco UFPE, Lab Ecol & Gerenciamento Ecossistemas Costeiros E, Dept Oceanog DOCEAN, Campus Univ, BR-50740550 Recife, PE, Brazil; [Dantas, David V.] Univ Estado Santa Catarina UDESC, Dept Engn Pesca & Ciencias Biol DEPB, Grp Gestao Ecol & Tecnol Marinha GTMar, Programa Posgrad Planejamento Terr & Desenvolvime, Laguna, SC, Brazil	Barletta, M (corresponding author), Univ Fed Pernambuco UFPE, Lab Ecol & Gerenciamento Ecossistemas Costeiros E, Dept Oceanog DOCEAN, Campus Univ, BR-50740550 Recife, PE, Brazil.		Sampling design; Feeding ecology; Microplastics contamination; Estuarine ecosystem ecology	FISH ASSEMBLAGES; MANGROVE CREEKS; PLASTIC DEBRIS; LIFE-CYCLE; OVERLAP; BRASILIENSIS; GERREIDAE; RESOURCES; CATFISHES; PATTERNS	Article	METHODSX	MULTIDISCIPLINARY SCIENCES|Q2|61/134	1.6	0.8	Multidisciplinary Sciences			Brazil	Brazil	Univ Fed Pernambuco UFPE(Brazil)	Univ Fed Pernambuco UFPE(Brazil)	Oceanog DOCEAN	Oceanog DOCEAN	Q2|61/134	0	J	Barletta, M; Costa, MF; Dantas, DV				Barletta, Mario; Costa, Monica F.; Dantas, David V.			Ecology of microplastics contamination within food webs of estuarine and coastal ecosystems	METHODSX			English	Article
23	2024	MethodsX	Marzi, Giacomo(Italy)	Marzi, G; Balzano, M; Marchiori, D	Marzi, Giacomo; Balzano, Marco; Marchiori, Davide		Marzi, Giacomo(Italy)		A	Science & Technology - Other Topics	[Marzi, Giacomo; Marchiori, Davide] IMT Sch Adv Studies Lucca, Piazza San Francesco 19, Lucca, Italy; [Balzano, Marco] CaFoscari Univ Venice, Dept Management, 873 Cannaregio, S Giobbe, Venice, Italy; [Balzano, Marco] KTO Res Ctr, SKEMA Business Sch, 60 Rue Fedor M Dostoevskij, Sophia Antipolis, France	Marzi, G (corresponding author), IMT Sch Adv Studies Lucca, Piazza San Francesco 19, Lucca, Italy.		Inter-rater; Inter-coder; Intercoder; Reliability; Krippendorff's Alpha; Krippendorff; Calculation; Calculator; Computation; Online Calculator; Human subjectivity	INTERCODER RELIABILITY	Article	METHODSX	MULTIDISCIPLINARY SCIENCES|Q2|61/134	1.6	0.8	Multidisciplinary Sciences			Italy	Italy	IMT Sch Adv Studies Lucca(Italy)	IMT Sch Adv Studies Lucca(Italy)	IMT Adv Studies Lucca	IMT Sch Adv Studies Lucca	Q2|61/134	0	J	Marzi, G; Balzano, M; Marchiori, D				Marzi, Giacomo; Balzano, Marco; Marchiori, Davide			K-Alpha Calculator-Krippendorff's Alpha Calculator: A user-friendly tool for computing Krippendorff's Alpha inter-rater reliability coefficient	METHODSX			English	Article
23	2020	MethodsX	Sulandari, Winita(Indonesia)	Sulandari, W; Subanar, S; Lee, MH; Rodrigues, PC	Sulandari, Winita; Subanar, S.; Lee, Muhammad Hisyam; Rodrigues, Paulo Canas		Sulandari, Winita(Indonesia)		A	Science & Technology - Other Topics	[Sulandari, Winita] Univ Sebelas Maret, Study Program Stat, Surakarta, Indonesia; [Subanar, S.] Univ Gadjah Mada, Dept Math, Yogyakarta, Indonesia; [Lee, Muhammad Hisyam] Univ Teknol Malaysia, Dept Math Sci, Johor Baharu, Malaysia; [Rodrigues, Paulo Canas] Univ Fed Bahia, Dept Stat, Salvador, BA, Brazil	Sulandari, W (corresponding author), Univ Sebelas Maret, Study Program Stat, Surakarta, Indonesia.		Hybrid methodology; Deterministic model; Nonlinear stochastic model; Weighted fuzzy time series	ENROLLMENTS; MODEL; DEMAND	Article	METHODSX	MULTIDISCIPLINARY SCIENCES|Q2|61/134	1.6	0.8	Multidisciplinary Sciences			Indonesia	Indonesia	Univ Sebelas Maret(Indonesia)	Univ Sebelas Maret(Indonesia)	Study Program Stat	Surakarta	Q2|61/134	0	J	Sulandari, W; Subanar, S; Lee, MH; Rodrigues, PC				Sulandari, Winita; Subanar, S.; Lee, Muhammad Hisyam; Rodrigues, Paulo Canas			Time series forecasting using singular spectrum analysis, fuzzy systems and neural networks	METHODSX			English	Article
22	2020	MethodsX	Zhang, Chenzhen(U.S)	Zhang, CZ; He, TF; Vedadghavami, A; Bajpayee, AG	Zhang, Chenzhen; He, Tengfei; Vedadghavami, Armin; Bajpayee, Ambika G.		Bajpayee, Ambika G.(U.S)		A	Science & Technology - Other Topics	[Zhang, Chenzhen; He, Tengfei; Vedadghavami, Armin; Bajpayee, Ambika G.] Northeastern Univ, Dept Bioengn, Boston, MA 02115 USA; [Bajpayee, Ambika G.] Northeastern Univ, Dept Mech Engn, Boston, MA 02115 USA	Bajpayee, AG (corresponding author), Northeastern Univ, Dept Bioengn, Boston, MA 02115 USA.;Bajpayee, AG (corresponding author), Northeastern Univ, Dept Mech Engn, Boston, MA 02115 USA.		Avidin; Biotin; PEGs; Ester linkers; Negatively charged tissues; Drug delivery	INTRA-CARTILAGE DELIVERY; MODEL	Article	METHODSX	MULTIDISCIPLINARY SCIENCES|Q2|61/134	1.6	0.8	Multidisciplinary Sciences			U.S	U.S	Northeastern Univ(U.S)	Northeastern Univ(U.S)	Bioengn	Bioengn	Q2|61/134	0	J	Zhang, CZ; He, TF; Vedadghavami, A; Bajpayee, AG				Zhang, Chenzhen; He, Tengfei; Vedadghavami, Armin; Bajpayee, Ambika G.			Avidin-biotin technology to synthesize multi-arm nano-construct for drug delivery	METHODSX			English	Article
22	2020	MethodsX	Cradock-Henry, Nicholas A.(New Zealand)	Cradock-Henry, NA; Connolly, J; Blackett, P; Lawrence, J	Cradock-Henry, Nicholas A.; Connolly, Justin; Blackett, Paula; Lawrence, Judy		Cradock-Henry, Nicholas A.(New Zealand)		A	Science & Technology - Other Topics	[Cradock-Henry, Nicholas A.] Manaaki Whenua Landcare Res, Lincoln, New Zealand; [Connolly, Justin] Deliberate Consulting, Hamilton, New Zealand; [Blackett, Paula] Natl Inst Water & Atmosphere, Hamilton, New Zealand; [Lawrence, Judy] Victoria Univ Wellington, Wellington, New Zealand	Cradock-Henry, NA (corresponding author), Manaaki Whenua Landcare Res, Lincoln, New Zealand.		Climate change adaptation; Vulnerability; Systems thinking; Feedback; Complex problems	ADAPTATION PATHWAYS; VULNERABILITY; RESILIENCE; KNOWLEDGE; MITIGATION; DISASTERS; RESPONSES; LOSSES; SCALE	Article	METHODSX	MULTIDISCIPLINARY SCIENCES|Q2|61/134	1.6	0.8	Multidisciplinary Sciences			New Zealand	New Zealand	Manaaki Whenua Landcare Res(New Zealand)	Manaaki Whenua Landcare Res(New Zealand)	New Zealand	New Zealand.	Q2|61/134	0	J	Cradock-Henry, NA; Connolly, J; Blackett, P; Lawrence, J				Cradock-Henry, Nicholas A.; Connolly, Justin; Blackett, Paula; Lawrence, Judy			Elaborating a systems methodology for cascading climate change impacts and implications	METHODSX			English	Article
22	2021	MethodsX	Ali, Rizwan(Saudi Arabia)	Ali, R; El-Boubbou, K; Boudjelal, M	Ali, Rizwan; El-Boubbou, Kheireddine; Boudjelal, Mohamed		Ali, Rizwan(Saudi Arabia)		A	Science & Technology - Other Topics	[Ali, Rizwan; El-Boubbou, Kheireddine; Boudjelal, Mohamed] King Saud Bin Abdulaziz Univ Hlth Sci KSAU HS, King Abdullah Int Med Res Ctr KAIMRC, Med Res Core Facil & Platforms MRCFP, Minist Natl Guard Hlth Affairs MNGHA, Riyadh 11481, Saudi Arabia; [El-Boubbou, Kheireddine] King Saud bin Abdulaziz Univ Hlth Sci KSAU HS, Coll Sci & Hlth Profess COSHP, Dept Basic Sci, King Abdulaziz Med City,Natl Gu…	Ali, R (corresponding author), King Saud Bin Abdulaziz Univ Hlth Sci KSAU HS, King Abdullah Int Med Res Ctr KAIMRC, Med Res Core Facil & Platforms MRCFP, Minist Natl Guard Hlth Affairs MNGHA, Riyadh 11481, Saudi Arabia.		Scanning electron microscopy; Cancer cells; SEM preparation; HDMS; Biological samples	CELLS; HEXAMETHYLDISILAZANE; TISSUES	Article	METHODSX	MULTIDISCIPLINARY SCIENCES|Q2|61/134	1.6	0.8	Multidisciplinary Sciences			Saudi Arabia	Saudi Arabia	King Saud Bin Abdulaziz Univ Hlth Sci KSAU HS(Saudi Arabia)	King Saud Bin Abdulaziz Univ Hlth Sci KSAU HS(Saudi Arabia)	King Abdullah Int Med Res KAIMRC	King Abdullah Int Med Res KAIMRC	Q2|61/134	0	J	Ali, R; El-Boubbou, K; Boudjelal, M				Ali, Rizwan; El-Boubbou, Kheireddine; Boudjelal, Mohamed			An easy, fast and inexpensive method of preparing a biological specimen for scanning electron microscopy (SEM)	METHODSX			English	Article
22	2020	MethodsX	Renner, Gerrit(Germany)	Renner, G; Nellessen, A; Schwiers, A; Wenzel, M; Schmidt, TC; Schram, J	Renner, Gerrit; Nellessen, Alexander; Schwiers, Alexander; Wenzel, Mike; Schmidt, Torsten C.; Schram, Juergen		Renner, Gerrit(Germany)		A	Science & Technology - Other Topics	[Renner, Gerrit; Nellessen, Alexander; Schwiers, Alexander; Wenzel, Mike; Schram, Juergen] Niederrhein Univ Appl Sci, Fac Chem, Instrumental Analyt & Environm Chem, Frankenring 20, D-47798 Krefeld, Germany; [Renner, Gerrit; Schmidt, Torsten C.] Univ Duisburg Essen, Instrumental Analyt Chem, Univ Str 5, D-45141 Essen, Germany; [Renner, Gerrit; Schmidt, Torsten C.] Univ Duisburg Essen, Ctr Water & …	Renner, G (corresponding author), Niederrhein Univ Appl Sci, Fac Chem, Instrumental Analyt & Environm Chem, Frankenring 20, D-47798 Krefeld, Germany.		Microplastics; Separation; FTIR microscopy; Flotation	FLOTATION; MICROSPECTROSCOPY; EXTRACTION; PARTICLES; PROTOCOL	Article	METHODSX	MULTIDISCIPLINARY SCIENCES|Q2|61/134	1.6	0.8	Multidisciplinary Sciences			Germany	Germany	Niederrhein Univ Appl Sci(Germany)	Niederrhein Univ Appl Sci(Germany)	rumental Analyt & Environm Chem	Instrumental Analyt & Environm Chem	Q2|61/134	0	J	Renner, G; Nellessen, A; Schwiers, A; Wenzel, M; Schmidt, TC; Schram, J				Renner, Gerrit; Nellessen, Alexander; Schwiers, Alexander; Wenzel, Mike; Schmidt, Torsten C.; Schram, Juergen			Hydrophobicity-water/air-based enrichment cell for microplastics analysis within environmental samples: A proof of concept	METHODSX			English	Article
21	2020	MethodsX	Lappeman, James(South Africa)	Lappeman, J; Clark, R; Evans, J; Sierra-Rubia, L; Gordon, P	Lappeman, James; Clark, Robyn; Evans, Jordan; Sierra-Rubia, Lara; Gordon, Patrick		Lappeman, James(South Africa)		A	Science & Technology - Other Topics	[Lappeman, James] Univ Cape Town, Sch Management Studies, UCT Liberty Inst Strateg Mkt, Cape Town, South Africa; [Clark, Robyn; Evans, Jordan] Univ Cape Town, Sch Management Studies, Cape Town, South Africa; [Sierra-Rubia, Lara] BrandsEye, Johannesburg, South Africa; [Gordon, Patrick] BrandsEye, Mkt & Commun, Johannesburg, South Africa	Lappeman, J (corresponding author), Univ Cape Town, Sch Management Studies, UCT Liberty Inst Strateg Mkt, Cape Town, South Africa.		Social media; Negative word-of-mouth (nWOM); Online firestorms; Consumer sentiment	ONLINE; CLASSIFICATION	Article	METHODSX	MULTIDISCIPLINARY SCIENCES|Q2|61/134	1.6	0.8	Multidisciplinary Sciences			South Africa	South Africa	Univ Cape Town(South Africa)	Univ Cape Town(South Africa)	Management Studies	Sch Management Studies	Q2|61/134	0	J	Lappeman, J; Clark, R; Evans, J; Sierra-Rubia, L; Gordon, P				Lappeman, James; Clark, Robyn; Evans, Jordan; Sierra-Rubia, Lara; Gordon, Patrick			Studying social media sentiment using human validated analysis	METHODSX			English	Article
21	2020	MethodsX	Da Silva, Bianca Ferreira(U.S)	Da Silva, BF; Ahmadireskety, A; Aristizabal-Henao, JJ; Bowden, JA	Da Silva, Bianca Ferreira; Ahmadireskety, Atiye; Aristizabal-Henao, Juan J.; Bowden, John A.		Bowden, John A.(U.S)		A	Science & Technology - Other Topics	[Da Silva, Bianca Ferreira; Aristizabal-Henao, Juan J.; Bowden, John A.] Univ Florida, Dept Physiol Sci, Coll Vet Med, Gainesville, FL 32610 USA; [Ahmadireskety, Atiye] Univ Florida, Dept Chem, Gainesville, FL 32611 USA	Bowden, JA (corresponding author), Univ Florida, Dept Physiol Sci, Coll Vet Med, Gainesville, FL 32610 USA.		Biological samples; UHPLC-MS/MS; SRM 1950; PFAS; 96-well plate design	PERFLUOROALKYL ACIDS; PERFLUORINATED COMPOUNDS; HEALTH-STATUS; POPULATION; BINDING	Article	METHODSX	MULTIDISCIPLINARY SCIENCES|Q2|61/134	1.6	0.8	Multidisciplinary Sciences			U.S	U.S	Univ Florida(U.S)	Univ Florida(U.S)	Physiol Sci	Physiol Sci	Q2|61/134	0	J	Da Silva, BF; Ahmadireskety, A; Aristizabal-Henao, JJ; Bowden, JA				Da Silva, Bianca Ferreira; Ahmadireskety, Atiye; Aristizabal-Henao, Juan J.; Bowden, John A.			A rapid and simple method to quantify per- and polyfluoroalkyl substances (PFAS) in plasma and serum using 96-well plates	METHODSX			English	Article
21	2020	MethodsX	Rivoira, L.(Italy)	Rivoira, L; Castiglioni, M; Rodrigues, SM; Freitas, V; Bruzzoniti, MC; Ramos, S; Almeida, CMR	Rivoira, L.; Castiglioni, M.; Rodrigues, S. M.; Freitas, V.; Bruzzoniti, M. C.; Ramos, S.; Almeida, C. M. R.		Rivoira, L.(Italy)		A	Science & Technology - Other Topics	[Rivoira, L.; Castiglioni, M.; Bruzzoniti, M. C.] Univ Torino, Dept Chem, Via Pietro Giuria 7, I-10125 Turin, Italy; [Rodrigues, S. M.; Freitas, V.; Ramos, S.; Almeida, C. M. R.] Univ Porto, Interdisciplinary Ctr Marine & Environm Res, CIIMAR, Ave Gen Norton de Matos S-N, P-4450208 Matosinhos, Portugal; [Rodrigues, S. M.] Univ Porto, ICBAS Inst Biomed Sci Abel Salazar, R Jorge Viterbo Ferreira 22…	Rivoira, L (corresponding author), Univ Torino, Dept Chem, Via Pietro Giuria 7, I-10125 Turin, Italy.;Almeida, CMR (corresponding author), Univ Porto, Interdisciplinary Ctr Marine & Environm Res, CIIMAR, Ave Gen Norton de Matos S-N, P-4450208 Matosinhos, Portugal.		Microplastics; Micropolymers; Marine sediments; Oysters; Contamination; Extraction procedures		Article	METHODSX	MULTIDISCIPLINARY SCIENCES|Q2|61/134	1.6	0.8	Multidisciplinary Sciences			Italy	Italy	Univ Torino(Italy)	Univ Torino(Italy)	Chem	Chem	Q2|61/134	0	J	Rivoira, L; Castiglioni, M; Rodrigues, SM; Freitas, V; Bruzzoniti, MC; Ramos, S; Almeida, CMR				Rivoira, L.; Castiglioni, M.; Rodrigues, S. M.; Freitas, V.; Bruzzoniti, M. C.; Ramos, S.; Almeida, C. M. R.			Microplastic in marine environment: reworking and optimisation of two analytical protocols for the extraction of microplastics from sediments and oysters	METHODSX			English	Article
21	2021	MethodsX	Iyke, Bernard Njindan(Australia)	Iyke, BN; Ho, SY	Iyke, Bernard Njindan; Ho, Sin-Yu		Iyke, Bernard Njindan(Australia)		A	Science & Technology - Other Topics	[Iyke, Bernard Njindan] Deakin Univ, Deakin Business Sch, Ctr Financial Econometr, Geelong, Vic, Australia; [Ho, Sin-Yu] Univ South Africa, Dept Econ, Coll Econ & Management Sci, Pretoria, South Africa	Iyke, BN (corresponding author), Deakin Univ, Deakin Business Sch, Ctr Financial Econometr, Geelong, Vic, Australia.		COVID-19; Coronavirus; Investor attention; Risk attitude; Stock markets; Stock returns; Africa		Article	METHODSX	MULTIDISCIPLINARY SCIENCES|Q2|61/134	1.6	0.8	Multidisciplinary Sciences			Australia	Australia	Deakin Univ(Australia)	Deakin Univ(Australia)	Financial Econometr	Financial Econometr	Q2|61/134	0	J	Iyke, BN; Ho, SY				Iyke, Bernard Njindan; Ho, Sin-Yu			Investor attention on COVID-19 and African stock returns	METHODSX			English	Article
21	2022	MethodsX	Ramprasad, C.(India)	Ramprasad, C; Teja, HC; Gowtham, V; Vikas, V	Ramprasad, C.; Teja, Hari Charan; Gowtham, Vunnam; Vikas, Varadam		Ramprasad, C.(India)		A	Science & Technology - Other Topics	[Ramprasad, C.; Teja, Hari Charan; Gowtham, Vunnam; Vikas, Varadam] SASTRA Deemed Univ, Sch Civil Engn, Thanjavur 613401, Tamil Nadu, India; [Ramprasad, C.; Teja, Hari Charan; Gowtham, Vunnam; Vikas, Varadam] SASTRA Deemed Univ, Ctr Advaced Res Environm CARE, Thanjavur 613401, Tamil Nadu, India	Ramprasad, C (corresponding author), SASTRA Deemed Univ, Sch Civil Engn, Thanjavur 613401, Tamil Nadu, India.;Ramprasad, C (corresponding author), SASTRA Deemed Univ, Ctr Advaced Res Environm CARE, Thanjavur 613401, Tamil Nadu, India.		Energy production; Landfill; LandGEM model; Municipal solid waste; Methane emissions; Tripathi; Waste management	LIFE-CYCLE ASSESSMENT; METHANE EMISSIONS; RECOVERY	Article	METHODSX	MULTIDISCIPLINARY SCIENCES|Q2|61/134	1.6	0.8	Multidisciplinary Sciences			India	India	SASTRA Deemed Univ(India)	SASTRA Deemed Univ(India)	Civil Engn	Sch Civil Engn	Q2|61/134	0	J	Ramprasad, C; Teja, HC; Gowtham, V; Vikas, V				Ramprasad, C.; Teja, Hari Charan; Gowtham, Vunnam; Vikas, Varadam			Quantification of landfill gas emissions and energy production potential in Tirupati Municipal solid waste disposal site by LandGEM mathematical model	METHODSX			English	Article
20	2020	MethodsX	Moosavian, Mojtaba(Iran)	Moosavian, M; Ahmadi, K; Shoja, S; Mardaneh, J; Shahi, F; Afzali, M	Moosavian, Mojtaba; Ahmadi, Khadijeh; Shoja, Saeed; Mardaneh, Jalal; Shahi, Fatemeh; Afzali, Maryam		Afzali, Maryam(Iran)		A	Science & Technology - Other Topics	[Moosavian, Mojtaba; Ahmadi, Khadijeh; Shahi, Fatemeh; Afzali, Maryam] Ahvaz Jundishapur Univ Med Sci, Infect & Trop Dis Res Ctr, Hlth Res Institue, Ahvaz, Iran; [Moosavian, Mojtaba] Ahvaz Jundishapur Univ Med Sci, Fac Med, Dept Microbiol, Ahvaz, Iran; [Shoja, Saeed] Hormozgan Univ Med Sci, Infect & Trop Dis Res Ctr, Hormozgan Hlth Inst, Bandar Abbas, Iran; [Mardaneh, Jalal] Gonabad Univ Med Sci,…	Afzali, M (corresponding author), Ahvaz Jundishapur Univ Med Sci, Infect & Trop Dis Res Ctr, Hlth Res Institue, Ahvaz, Iran.		Acinetobacter baumannii; qnr; Antibiotic resistance; PCR	MULTIRESISTANT ACINETOBACTER; INFECTIONS; PREVALENCE; MECHANISMS; HOSPITALS; EMERGENCE; STRAINS	Article	METHODSX	MULTIDISCIPLINARY SCIENCES|Q2|61/134	1.6	0.8	Multidisciplinary Sciences			Iran	Iran	Ahvaz Jundishapur Univ Med Sci(Iran)	Ahvaz Jundishapur Univ Med Sci(Iran)	Infect & Trop Res Ctr	Infect & Trop Res Ctr	Q2|61/134	0	J	Moosavian, M; Ahmadi, K; Shoja, S; Mardaneh, J; Shahi, F; Afzali, M				Moosavian, Mojtaba; Ahmadi, Khadijeh; Shoja, Saeed; Mardaneh, Jalal; Shahi, Fatemeh; Afzali, Maryam			Antimicrobial resistance patterns and their encoding genes among clinical isolates of Acinetobacter baumannii in Ahvaz, Southwest Iran	METHODSX			English	Article
20	2021	MethodsX	Solomon, Elizabeth R.(U.S)	Solomon, ER; Caldwell, KK; Allan, AM	Solomon, Elizabeth R.; Caldwell, Kevin K.; Allan, Andrea M.		Allan, Andrea M.(U.S)		A	Science & Technology - Other Topics	[Solomon, Elizabeth R.; Caldwell, Kevin K.; Allan, Andrea M.] Univ New Mexico, HSC, Dept Neurosci, Albuquerque, NM 87131 USA	Allan, AM (corresponding author), Univ New Mexico, HSC, Dept Neurosci, Albuquerque, NM 87131 USA.		Percent input; Dilution factor; Chromatin; Immunoprecipitation	POLYMERASE	Article	METHODSX	MULTIDISCIPLINARY SCIENCES|Q2|61/134	1.6	0.8	Multidisciplinary Sciences			U.S	U.S	Univ New Mexico(U.S)	Univ New Mexico(U.S)	Neurosci	Neurosci	Q2|61/134	0	J	Solomon, ER; Caldwell, KK; Allan, AM				Solomon, Elizabeth R.; Caldwell, Kevin K.; Allan, Andrea M.			A novel method for the normalization of ChIP-qPCR data	METHODSX			English	Article
20	2021	MethodsX	Varona, Elisa(Spain)	Varona, E; Tres, A; Rafecas, M; Vichi, S; Barroeta, AC; Guardiola, F	Varona, Elisa; Tres, Alba; Rafecas, Magdalena; Vichi, Stefania; Barroeta, Ana C.; Guardiola, Francesc		Guardiola, Francesc(Spain)		A	Science & Technology - Other Topics	[Varona, Elisa; Tres, Alba; Vichi, Stefania; Guardiola, Francesc] Univ Barcelona, Fac Pharm & Food Sci, Nutr Food Sci & Gastron Dept XIA, Torribera Food Sci Campus,Av Prat de la Riba 171, Santa Coloma De Gramenet 17108921, Spain; [Varona, Elisa; Tres, Alba; Rafecas, Magdalena; Vichi, Stefania; Guardiola, Francesc] Univ Barcelona, Inst Recerca Nutr & Seguretat Alimentaria, Av Prat de la Riba 171, …	Guardiola, F (corresponding author), Univ Barcelona, Fac Pharm & Food Sci, Nutr Food Sci & Gastron Dept XIA, Torribera Food Sci Campus,Av Prat de la Riba 171, Santa Coloma De Gramenet 17108921, Spain.;Guardiola, F (corresponding author), Univ Barcelona, Inst Recerca Nutr & Seguretat Alimentaria, Av Prat de la Riba 171, Santa Coloma De Gramenet 17108921, Spain.		Analytical methods; Quality control; Fat by-products; Feed ingredients		Article	METHODSX	MULTIDISCIPLINARY SCIENCES|Q2|61/134	1.6	0.8	Multidisciplinary Sciences			Spain	Spain	Univ Barcelona(Spain)	Univ Barcelona(Spain)	Nutr Food Sci & Gastron XIA	Nutr Food Sci & Gastron XIA	Q2|61/134	0	J	Varona, E; Tres, A; Rafecas, M; Vichi, S; Barroeta, AC; Guardiola, F				Varona, Elisa; Tres, Alba; Rafecas, Magdalena; Vichi, Stefania; Barroeta, Ana C.; Guardiola, Francesc			Methods to determine the quality of acid oils and fatty acid distillates used in animal feeding	METHODSX			English	Article
20	2023	MethodsX	Chowdhury, Md. Sharafat(Bangladesh)	Chowdhury, MS	Chowdhury, Md. Sharafat		Chowdhury, Md. Sharafat(Bangladesh)		A	Science & Technology - Other Topics	[Chowdhury, Md. Sharafat] Jahangirnagar Univ, Informat & Commun Technol Div, Govt Bangladesh, Dhaka, Bangladesh; [Chowdhury, Md. Sharafat] Jahangirnagar Univ, Dept Geog & Environm, Dhaka, Bangladesh	Chowdhury, MS (corresponding author), Jahangirnagar Univ, Informat & Commun Technol Div, Govt Bangladesh, Dhaka, Bangladesh.;Chowdhury, MS (corresponding author), Jahangirnagar Univ, Dept Geog & Environm, Dhaka, Bangladesh.		Hydrological modelling; Geographic information systems; Digital elevation model; Mathematical equation; Hydrological factors	TOPOGRAPHIC WETNESS INDEX	Article	METHODSX	MULTIDISCIPLINARY SCIENCES|Q2|61/134	1.6	1.6	Multidisciplinary Sciences			Bangladesh	Bangladesh	Jahangirnagar Univ(Bangladesh)	Jahangirnagar Univ(Bangladesh)	Govt Bangladesh	Informat & Commun Technol Div	Q2|61/134	0	J	Chowdhury, MS				Chowdhury, Md. Sharafat			Modelling hydrological factors from DEM using GIS	METHODSX			English	Article
20	2021	MethodsX	Guru, Biplab Kumar(India)	Guru, BK; Das, A	Guru, Biplab Kumar; Das, Amarendra		Guru, Biplab Kumar(India)		A	Science & Technology - Other Topics	[Guru, Biplab Kumar] Indian Inst Technol Kharagpur, Dept Humanities & Social Sci, Kharagpur 721302, W Bengal, India; [Das, Amarendra] Natl Inst Sci Educ & Res, Reader F Sch Humanities & Social Sci, Bhubaneswar 752050, India; [Das, Amarendra] Homi Bhabha Natl Inst, Mumbai, Maharashtra, India	Guru, BK (corresponding author), Indian Inst Technol Kharagpur, Dept Humanities & Social Sci, Kharagpur 721302, W Bengal, India.		BSE India; Volatility spillovers; Diebold-Yilmaz; COVID-19	IMPULSE-RESPONSE ANALYSIS; VOLATILITY SPILLOVERS; IMPACT	Article	METHODSX	MULTIDISCIPLINARY SCIENCES|Q2|61/134	1.6	0.8	Multidisciplinary Sciences			India	India	Indian Inst Technol Kharagpur(India)	Indian Inst Technol Kharagpur(India)	Humanities & Social Sci	Humanities & Social Sci	Q2|61/134	0	J	Guru, BK; Das, A				Guru, Biplab Kumar; Das, Amarendra			COVID-19 and uncertainty spillovers in Indian stock market	METHODSX			English	Article
20	2021	MethodsX	Rajendran, Sankaran(Qatar)	Rajendran, S; Vethamony, P; Sadooni, FN; Al-Kuwari, HAS; Al-Khayat, JA; Govil, H; Nasir, S	Rajendran, Sankaran; Vethamony, Ponnumony; Sadooni, Fadhil N.; Al-Kuwari, Hamad Al-Saad; Al-Khayat, Jassim A.; Govil, Himanshu; Nasir, Sobhi		Rajendran, Sankaran(Qatar)		A	Science & Technology - Other Topics	[Rajendran, Sankaran; Vethamony, Ponnumony; Sadooni, Fadhil N.; Al-Kuwari, Hamad Al-Saad; Al-Khayat, Jassim A.] Qatar Univ, Environm Sci Ctr, POB 2713, Doha, Qatar; [Govil, Himanshu] Natl Inst Technol, Dept Appl Geol, Raipur, Madhya Pradesh, India; [Nasir, Sobhi] Sultan Qaboos Univ, UNESCO Chair Ophiolite Studies, Muscat 123, Oman	Rajendran, S (corresponding author), Qatar Univ, Environm Sci Ctr, POB 2713, Doha, Qatar.		Sentinel-2; Image processing; Indices; Decorrelation stretch; Oil spill thickness	MINERALIZED ZONES; DECORRELATION	Article	METHODSX	MULTIDISCIPLINARY SCIENCES|Q2|61/134	1.6	0.8	Multidisciplinary Sciences			Qatar	Qatar	Qatar Univ(Qatar)	Qatar Univ(Qatar)	POB 2713	Environm Sci Ctr	Q2|61/134	0	J	Rajendran, S; Vethamony, P; Sadooni, FN; Al-Kuwari, HAS; Al-Khayat, JA; Govil, H; Nasir, S				Rajendran, Sankaran; Vethamony, Ponnumony; Sadooni, Fadhil N.; Al-Kuwari, Hamad Al-Saad; Al-Khayat, Jassim A.; Govil, Himanshu; Nasir, Sobhi			Sentinel-2 image transformation methods for mapping oil spill - A case study with Wakashio oil spill in the Indian Ocean, off Mauritius	METHODSX			English	Article
19	2020	MethodsX	Khalifeh, Saeid(Iran)	Khalifeh, S; Akbarifard, S; Khalifeh, V; Zallaghi, E	Khalifeh, Saeid; Akbarifard, Saeid; Khalifeh, Vahid; Zallaghi, Ebrahim		Akbarifard, Saeid(Iran)		A	Science & Technology - Other Topics	[Khalifeh, Saeid] Ferdowsi Univ Mashhad, Fac Agr, Mashhad, Razavi Khorasan, Iran; [Akbarifard, Saeid] Shahid Chamran Univ Ahvaz, Fac Water Sci Engn, Dept Hydrol & Water Resources, Ahvaz, Iran; [Khalifeh, Vahid] Sirjan Univ Technol, Fac Civil, Sirjan, Iran; [Zallaghi, Ebrahim] Khuzestan Water & Power Author, Ahvaz, Iran	Akbarifard, S (corresponding author), Shahid Chamran Univ Ahvaz, Fac Water Sci Engn, Dept Hydrol & Water Resources, Ahvaz, Iran.		Optimization; Homashahr city; Water distribution network; Harris Hawks optimization algorithm		Article	METHODSX	MULTIDISCIPLINARY SCIENCES|Q2|61/134	1.6	0.8	Multidisciplinary Sciences			Iran	Iran	Ferdowsi Univ Mashhad(Iran)	Shahid Chamran Univ Ahvaz(Iran)	Mashhad	Hydrol & Water Resources	Q2|61/134	0	J	Khalifeh, S; Akbarifard, S; Khalifeh, V; Zallaghi, E				Khalifeh, Saeid; Akbarifard, Saeid; Khalifeh, Vahid; Zallaghi, Ebrahim			Optimization of water distribution of network systems using the Harris Hawks optimization algorithm (Case study: Homashahr city)	METHODSX			English	Article
19	2022	MethodsX	Boubker, Omar(Morocco)	Boubker, O; Naoui, K; Ouajdouni, A; Arroud, M	Boubker, Omar; Naoui, Khaled; Ouajdouni, Abdelaziz; Arroud, Maryem		Naoui, Khaled(Morocco)		A	Science & Technology - Other Topics	[Boubker, Omar] Ibn Zohr Univ, Laayoune Higher Sch Technol, Agadir, Morocco; [Naoui, Khaled] Ibn Zohr Univ, Natl Sch Business & Management, Dakhla, Dakhla, Morocco; [Ouajdouni, Abdelaziz; Arroud, Maryem] Abdelmalek Essaadi Univ, Natl Sch Business & Management, Tangier, Morocco	Naoui, K (corresponding author), Ibn Zohr Univ, Natl Sch Business & Management, Dakhla, Dakhla, Morocco.		Learning-by-doing; Entrepreneurship; Public university students; entrepreneurial intention		Article	METHODSX	MULTIDISCIPLINARY SCIENCES|Q2|61/134	1.6	0.8	Multidisciplinary Sciences			Morocco	Morocco	Ibn Zohr Univ(Morocco)	Ibn Zohr Univ(Morocco)	Laayoune Higher Technol	Natl Sch Business & Management	Q2|61/134	0	J	Boubker, O; Naoui, K; Ouajdouni, A; Arroud, M				Boubker, Omar; Naoui, Khaled; Ouajdouni, Abdelaziz; Arroud, Maryem			The effect of action-based entrepreneurship education on intention to become an entrepreneur	METHODSX			English	Article
19	2020	MethodsX	de Moraes Ferrari, Gerson Luis(Chile)	Ferrari, GLD; Kovalskys, I; Fisberg, M; Gómez, G; Rigotti, A; Sanabria, LYC; García, MCY; Torres, RGP; Herrera-Cuenca, M; Zimberg, IZ; Guajardo, V; Pratt, M; Scholes, S; Gonçalves, PB; Solé, D	de Moraes Ferrari, Gerson Luis; Kovalskys, Irina; Fisberg, Mauro; Gomez, Georgina; Rigotti, Attilio; Cortes Sanabria, Lilia Yadira; Yepez Garcia, Martha Cecilia; Pareja Torres, Rossina Gabriella; Herrera-Cuenca, Marianella; Zimberg, Iona Zalcman; Guajardo, Viviana; Pratt, Michael; Scholes, Shaun; Goncalves, Priscila Bezerra; Sole, Dirceu		de Moraes Ferrari, Gerson Luis(Chile)		A	Science & Technology - Other Topics	[de Moraes Ferrari, Gerson Luis] Univ Mayor, Ctr Invest Fisiol Ejercicio CIFE, Av Sanchez Fontecilla 13-010,Campus Estadio Mayor, Santiago, Chile; [de Moraes Ferrari, Gerson Luis; Fisberg, Mauro; Sole, Dirceu] Univ Fed Sao Paulo, Dept Pediat, Sao Paulo, Brazil; [Kovalskys, Irina; Guajardo, Viviana] Int Life Sci Inst ILSI Argentina, Commitee Nutr & Wellbeing, Buenos Aires, DF, Argentina; [Fisberg,…	Ferrari, GLD (corresponding author), Univ Mayor, Ctr Invest Fisiol Ejercicio CIFE, Av Sanchez Fontecilla 13-010,Campus Estadio Mayor, Santiago, Chile.		Epidemiology; Physical activity; Sedentary behaviour; Accelerometry; Public health; Latin America	ACTIVITY QUESTIONNAIRE	Article	METHODSX	MULTIDISCIPLINARY SCIENCES|Q2|61/134	1.6	0.8	Multidisciplinary Sciences			Chile	Chile	Univ Mayor(Chile)	Univ Mayor(Chile)	Invest Fisiol Ejercicio CIFE	Invest Fisiol Ejercicio CIFE	Q2|61/134	0	J	Ferrari, GLD; Kovalskys, I; Fisberg, M; Gómez, G; Rigotti, A; Sanabria, LYC; García, MCY; Torres, RGP; Herrera-Cuenca, M; Zimberg, IZ; Guajardo, V; Pratt, M; Scholes, S; Gonçalves, PB; Solé, D				de Moraes Ferrari, Gerson Luis; Kovalskys, Irina; Fisberg, Mauro; Gomez, Georgina; Rigotti, Attilio; Cortes Sanabria, Lilia Yadira; Yepez Garcia, Martha Cecilia; Pareja Torres, Rossina Gabriella; Herrera-Cuenca, Marianella; Zimberg, Iona Zalcman; Guajardo, Viviana; Pratt, Michael; Scholes, Shaun; Goncalves, Priscila Bezerra; Sole, Dirceu		ELANS Study Grp	Methodological design for the assessment of physical activity and sedentary time in eight Latin American countries - The ELANS study	METHODSX			English	Article
19	2023	MethodsX	Dhyani, Shikha(India)	Dhyani, S; Kumar, A; Choudhury, S	Dhyani, Shikha; Kumar, Adesh; Choudhury, Sushabhan		Kumar, Adesh(India)		A	Science & Technology - Other Topics	[Dhyani, Shikha; Kumar, Adesh; Choudhury, Sushabhan] Univ Petr & Energy Studies, Sch Engn, Dept Elect & Elect Engn, Dehra Dun 248007, India	Kumar, A (corresponding author), Univ Petr & Energy Studies, Sch Engn, Dept Elect & Elect Engn, Dehra Dun 248007, India.		Arrhythmia detection; Heart rate; RR interval; Deep learning; Residual neural network; ECG signals; SVM	CLASSIFICATION	Article	METHODSX	MULTIDISCIPLINARY SCIENCES|Q2|61/134	1.6	0.8	Multidisciplinary Sciences			India	India	Univ Petr & Energy Studies(India)	Univ Petr & Energy Studies(India)	Elect & Elect Engn	Elect & Elect Engn	Q2|61/134	0	J	Dhyani, S; Kumar, A; Choudhury, S				Dhyani, Shikha; Kumar, Adesh; Choudhury, Sushabhan			Analysis of ECG-based arrhythmia detection system using machine learning	METHODSX			English	Article
18	2020	MethodsX	Gratz, Daniel(U.S)	Gratz, D; Winkle, AJ; Dalic, A; Unudurthi, SD; Hund, TJ	Gratz, Daniel; Winkle, Alexander J.; Dalic, Alyssa; Unudurthi, Sathya D.; Hund, Thomas J.		Hund, Thomas J.(U.S)		A	Science & Technology - Other Topics	[Gratz, Daniel; Winkle, Alexander J.; Dalic, Alyssa; Unudurthi, Sathya D.; Hund, Thomas J.] Ohio State Univ, Frick Ctr Heart Failure & Arrhythmia, Dorothy M Davis Heart & Lung Res Inst, Wexner Med Ctr, Columbus, OH 43210 USA; [Gratz, Daniel; Winkle, Alexander J.; Dalic, Alyssa; Unudurthi, Sathya D.; Hund, Thomas J.] Ohio State Univ, Dept Biomed Engn, Coll Engn, Columbus, OH 43210 USA; [Hund, Thom…	Hund, TJ (corresponding author), Ohio State Univ, Frick Ctr Heart Failure & Arrhythmia, Dorothy M Davis Heart & Lung Res Inst, Wexner Med Ctr, Columbus, OH 43210 USA.		Fibrosis; Macrophage; Histology; Heart failure; Image processing	FIBROSIS	Article	METHODSX	MULTIDISCIPLINARY SCIENCES|Q2|61/134	1.6	0.8	Multidisciplinary Sciences			U.S	U.S	Ohio State Univ(U.S)	Ohio State Univ(U.S)	Frick Heart Failure & Arrhythmia	Wexner Med Ctr	Q2|61/134	0	J	Gratz, D; Winkle, AJ; Dalic, A; Unudurthi, SD; Hund, TJ				Gratz, Daniel; Winkle, Alexander J.; Dalic, Alyssa; Unudurthi, Sathya D.; Hund, Thomas J.			Computational tools for automated histological image analysis and quantification in cardiac tissue	METHODSX			English	Article
18	2020	MethodsX	Dada, Adewumi Oluwasogo(Nigeria)	Dada, AO; Adekola, FA; Odebunmi, EO; Dada, FE; Bello, OS; Ogunlaja, AS	Dada, Adewumi Oluwasogo; Adekola, Folahan Amoo; Odebunmi, Ezekiel Oluyemi; Dada, Fehintoluwa Elizabeth; Bello, Olugbenga Solomon; Ogunlaja, Adeniyi Sunday		Dada, Adewumi Oluwasogo(Nigeria)		A	Science & Technology - Other Topics	[Dada, Adewumi Oluwasogo; Bello, Olugbenga Solomon] Landmark Univ, Ind Chem Programme, Dept Phys Sci, PMB 1001, Omu Aran, Nigeria; [Adekola, Folahan Amoo] Univ Ilorin, Dept Ind Chem, PMB 1515, Ilorin, Nigeria; [Odebunmi, Ezekiel Oluyemi] Univ Ilorin, Dept Chem, PMB 1515, Ilorin, Nigeria; [Dada, Fehintoluwa Elizabeth] Landmark Univ, Directorate Univ Wide Courses, PMB 1001, Omu Aran, Nigeria; [Bell…	Dada, AO (corresponding author), Landmark Univ, Ind Chem Programme, Dept Phys Sci, PMB 1001, Omu Aran, Nigeria.		Core shell nZVI; Characterization; Surface chemistry; Morphology; Remediation; Endocrine disruptive compounds; Isotherms; Kinetics; Statistical validity	AQUEOUS-SOLUTION; II IONS; COEXISTING ANIONS; METHYL-ORANGE; COPPER II; REMOVAL; NANOPARTICLES; LEAD; TEMPERATURE; NANOTUBES	Article	METHODSX	MULTIDISCIPLINARY SCIENCES|Q2|61/134	1.6	0.8	Multidisciplinary Sciences			Nigeria	Nigeria	Landmark Univ(Nigeria)	Landmark Univ(Nigeria)	Phys Sci	Phys Sci	Q2|61/134	0	J	Dada, AO; Adekola, FA; Odebunmi, EO; Dada, FE; Bello, OS; Ogunlaja, AS				Dada, Adewumi Oluwasogo; Adekola, Folahan Amoo; Odebunmi, Ezekiel Oluyemi; Dada, Fehintoluwa Elizabeth; Bello, Olugbenga Solomon; Ogunlaja, Adeniyi Sunday			Bottom-up approach synthesis of core-shell nanoscale zerovalent iron (CS-nZVI): Physicochemical and spectroscopic characterization with Cu(II) ions adsorption application	METHODSX			English	Article
18	2022	MethodsX	Zhu, Tongtong(China)	Zhu, TT; Jiang, MY; Zhang, MR; Cui, LG; Yang, XY; Wang, XK; Liu, GY; Ding, JX; Chen, XS	Zhu, Tongtong; Jiang, Mengyang; Zhang, Mingran; Cui, Liguo; Yang, Xiaoyu; Wang, Xukai; Liu, Guangyao; Ding, Jianxun; Chen, Xuesi		Liu, Guangyao(China)		A	Science & Technology - Other Topics	[Zhu, Tongtong; Zhang, Mingran; Wang, Xukai; Liu, Guangyao] Jilin Univ, Dept Orthoped, China Japan Union Hosp, 126 Xiantai St, Changchun 130033, Peoples R China; [Zhang, Mingran; Cui, Liguo; Yang, Xiaoyu; Ding, Jianxun; Chen, Xuesi] Chinese Acad Sci, Changchun Inst Appl Chem, Key Lab Polymer Ecomat, 5625 Renmin St, Changchun 130022, Peoples R China; [Jiang, Mengyang] Second Hosp Jilin Univ, Dept …	Liu, GY (corresponding author), Jilin Univ, Dept Orthoped, China Japan Union Hosp, 126 Xiantai St, Changchun 130033, Peoples R China.;Ding, JX (corresponding author), Chinese Acad Sci, Changchun Inst Appl Chem, Key Lab Polymer Ecomat, 5625 Renmin St, Changchun 130022, Peoples R China.		Osteonecrosis; Steroid; Rabbit; Bone; Animal model	FEMORAL-HEAD; COMPOSITE SCAFFOLD; BONE REGENERATION; GLUCOCORTICOIDS	Article	METHODSX	MULTIDISCIPLINARY SCIENCES|Q2|61/134	1.6	0.8	Multidisciplinary Sciences			China	China	Jilin Univ(China)	Jilin Univ(China)	Orthoped	Orthoped	Q2|61/134	0	J	Zhu, TT; Jiang, MY; Zhang, MR; Cui, LG; Yang, XY; Wang, XK; Liu, GY; Ding, JX; Chen, XS				Zhu, Tongtong; Jiang, Mengyang; Zhang, Mingran; Cui, Liguo; Yang, Xiaoyu; Wang, Xukai; Liu, Guangyao; Ding, Jianxun; Chen, Xuesi			Construction and validation of steroid-induced rabbit osteonecrosis model	METHODSX			English	Article
18	2020	MethodsX	Huppertsberg, S.(Germany)	Huppertsberg, S; Knepper, TP	Huppertsberg, S.; Knepper, T. P.		Huppertsberg, S.(Germany)		A	Science & Technology - Other Topics	[Huppertsberg, S.; Knepper, T. P.] Hsch Fresenius Gem GmbH, Inst Analyt Res, Limburger Str 2, D-65510 Idsteinn, Germany	Huppertsberg, S (corresponding author), Hsch Fresenius Gem GmbH, Inst Analyt Res, Limburger Str 2, D-65510 Idsteinn, Germany.		Microplastics; FT-IR microscopy; Surface water; Method Validation	DEGRADATION	Article	METHODSX	MULTIDISCIPLINARY SCIENCES|Q2|61/134	1.6	0.8	Multidisciplinary Sciences			Germany	Germany	Hsch Fresenius Gem GmbH(Germany)	Hsch Fresenius Gem GmbH(Germany)	Limburger Str 2	Limburger Str 2	Q2|61/134	0	J	Huppertsberg, S; Knepper, TP				Huppertsberg, S.; Knepper, T. P.			Validation of an FT-IR microscopy method for the determination of microplastic particles in surface waters	METHODSX			English	Article
18	2022	MethodsX	Lezhnina, Olga(Germany)	Lezhnina, O; Kismihok, G	Lezhnina, Olga; Kismihok, Gabor		Lezhnina, Olga(Germany)		A	Science & Technology - Other Topics	[Lezhnina, Olga] Univ Lib, Leibniz Informat Ctr Sci & Technol, Hannover, Germany	Lezhnina, O (corresponding author), Univ Lib, Leibniz Informat Ctr Sci & Technol, Hannover, Germany.			MODEL	Article	METHODSX	MULTIDISCIPLINARY SCIENCES|Q2|61/134	1.6	0.8	Multidisciplinary Sciences			Germany	Germany	Univ Lib(Germany)	Univ Lib(Germany)	Leibniz Informat Sci & Technol	Leibniz Informat Sci & Technol	Q2|61/134	0	J	Lezhnina, O; Kismihok, G				Lezhnina, Olga; Kismihok, Gabor			Latent Class Cluster Analysis: Selecting the number of clusters	METHODSX			English	Article
18	2020	MethodsX	da Silva, Laura C. E.(Brazil)	da Silva, LCE; Borges, AC; de Oliveira, MG; de Farias, MA	da Silva, Laura C. E.; Borges, Antonio C.; de Oliveira, Marcelo G.; de Farias, Marcelo A.		de Farias, Marcelo A.(Brazil)		A	Science & Technology - Other Topics	[da Silva, Laura C. E.; de Oliveira, Marcelo G.] Univ Estadual Campinas, Univ Campinas, Inst Chem, BR-13083970 Campinas, SP, Brazil; [Borges, Antonio C.; de Farias, Marcelo A.] Brazilian Ctr Res Energy & Mat CNPEM, Brazilian Nanotechnol Natl Lab LNNano, BR-13083970 Campinas, SP, Brazil	de Farias, MA (corresponding author), Brazilian Ctr Res Energy & Mat CNPEM, Brazilian Nanotechnol Natl Lab LNNano, BR-13083970 Campinas, SP, Brazil.		Pluronic F127; Concentrated micelles; Automated vitrification system	BLOCK-COPOLYMERS	Article	METHODSX	MULTIDISCIPLINARY SCIENCES|Q2|61/134	1.6	0.8	Multidisciplinary Sciences			Brazil	Brazil	Univ Estadual Campinas(Brazil)	Brazilian Ctr Res Energy & Mat CNPEM(Brazil)	Chem	Brazilian Res Energy & Mat CNPEM	Q2|61/134	0	J	da Silva, LCE; Borges, AC; de Oliveira, MG; de Farias, MA				da Silva, Laura C. E.; Borges, Antonio C.; de Oliveira, Marcelo G.; de Farias, Marcelo A.			Visualization of supramolecular structure of Pluronic F127 micellar hydrogels using cryo-TEM	METHODSX			English	Article
18	2020	MethodsX	Carrillo-Reyes, Julian(Mexico)	Carrillo-Reyes, J; Buitron, G; Moreno-Andrade, I; Tapia-Rodriguez, AC; Palomo-Briones, R; Razo-Flores, E; Aguilar-Juarez, O; Arreola-Vargas, J; Bernet, N; Braga, AFM; Braga, L; Castello, E; Chatellard, L; Etchebehere, C; Fuentes, L; León-Becerril, E; Méndez-Acosta, HO; Ruiz-Filippi, G; Tapia-Venegas, E; Trably, E; Wenzel, J; Zaiat, M	Carrillo-Reyes, Julian; Buitron, German; Moreno-Andrade, Ivan; Tapia-Rodriguez, Aida Cecilia; Palomo-Briones, Rodolfo; Razo-Flores, Elias; Aguilar-Juarez, Oscar; Arreola-Vargas, Jorge; Bernet, Nicolas; Braga, Adriana Ferreira Maluf; Braga, Lucia; Castello, Elena; Chatellard, Lucile; Etchebehere, Claudia; Fuentes, Laura; Leon-Becerril, Elizabeth; Mendez-Acosta, Hugo Oscar; Ruiz-Filippi, Gonzalo; T…		Carrillo-Reyes, Julian(Mexico)		A	Science & Technology - Other Topics	[Carrillo-Reyes, Julian; Buitron, German; Moreno-Andrade, Ivan] Univ Nacl Autonoma Mexico, Lab Res Adv Proc Water Treatment, Inst Ingn, Unidad Acad Juriquilla, Blvd Juriquilla 3001, Queretaro 76230, Mexico; [Tapia-Rodriguez, Aida Cecilia; Palomo-Briones, Rodolfo; Razo-Flores, Elias] Inst Potosino Invest Cient & Tecnol AC, Div Ciencias Ambient, Camino Presa San Jose 2055,Col Lomas 4a Secc, San Lui…	Carrillo-Reyes, J (corresponding author), Univ Nacl Autonoma Mexico, Lab Res Adv Proc Water Treatment, Inst Ingn, Unidad Acad Juriquilla, Blvd Juriquilla 3001, Queretaro 76230, Mexico.		Automatic protocol; Dark fermentation; Heat-treated inoculum; Manual protocol		Article	METHODSX	MULTIDISCIPLINARY SCIENCES|Q2|61/134	1.6	0.8	Multidisciplinary Sciences			Mexico	Mexico	Univ Nacl Autonoma Mexico(Mexico)	Univ Nacl Autonoma Mexico(Mexico)	Ingn	Inst Ingn	Q2|61/134	0	J	Carrillo-Reyes, J; Buitron, G; Moreno-Andrade, I; Tapia-Rodriguez, AC; Palomo-Briones, R; Razo-Flores, E; Aguilar-Juarez, O; Arreola-Vargas, J; Bernet, N; Braga, AFM; Braga, L; Castello, E; Chatellard, L; Etchebehere, C; Fuentes, L; León-Becerril, E; Méndez-Acosta, HO; Ruiz-Filippi, G; Tapia-Venegas, E; Trably, E; Wenzel, J; Zaiat, M				Carrillo-Reyes, Julian; Buitron, German; Moreno-Andrade, Ivan; Tapia-Rodriguez, Aida Cecilia; Palomo-Briones, Rodolfo; Razo-Flores, Elias; Aguilar-Juarez, Oscar; Arreola-Vargas, Jorge; Bernet, Nicolas; Braga, Adriana Ferreira Maluf; Braga, Lucia; Castello, Elena; Chatellard, Lucile; Etchebehere, Claudia; Fuentes, Laura; Leon-Becerril, Elizabeth; Mendez-Acosta, Hugo Oscar; Ruiz-Filippi, Gonzalo; T…			Standardized protocol for determination of biohydrogen potential	METHODSX			English	Article
17	2020	MethodsX	Wang, Tao(China)	Wang, T; Xu, J; Molinos, JG; Li, C; Hu, BW; Pan, M; Zhang, M	Wang, Tao; Xu, Jun; Molinos, Jorge Garcia; Li, Chao; Hu, Bowen; Pan, Meng; Zhang, Min		Zhang, Min(China)		A	Science & Technology - Other Topics	[Wang, Tao; Li, Chao; Hu, Bowen; Pan, Meng; Zhang, Min] Huazhong Agr Univ, Coll Fisheries, Hubei Prov Engn Lab Pond Aquaculture, Freshwater Aquaculture Collaborat Innovat Ctr Hub, Wuhan 430070, Peoples R China; [Xu, Jun] Chinese Acad Sci, Inst Hydrobiol, State Key Lab Freshwater Ecol & Biotechnol China, Donghu Expt Stn Lake Ecosyst, Wuhan 430072, Peoples R China; [Molinos, Jorge Garcia] Hokkaido …	Zhang, M (corresponding author), Huazhong Agr Univ, Coll Fisheries, Hubei Prov Engn Lab Pond Aquaculture, Freshwater Aquaculture Collaborat Innovat Ctr Hub, Wuhan 430070, Peoples R China.		Warming; Control experiment; Freshwater	CLIMATE; MACROPHYTES	Article	METHODSX	MULTIDISCIPLINARY SCIENCES|Q2|61/134	1.6	0.8	Multidisciplinary Sciences			China	China	Huazhong Agr Univ(China)	Huazhong Agr Univ(China)	Freshwater Aquaculture Collaborat Innovat Hub	Freshwater Aquaculture Collaborat Innovat Hub	Q2|61/134	0	J	Wang, T; Xu, J; Molinos, JG; Li, C; Hu, BW; Pan, M; Zhang, M				Wang, Tao; Xu, Jun; Molinos, Jorge Garcia; Li, Chao; Hu, Bowen; Pan, Meng; Zhang, Min			A dynamic temperature difference control recording system in shallow lake mesocosm	METHODSX			English	Article
17	2023	MethodsX	AlJaberi, Forat Yasir(Iraq)	AlJaberi, FY; Hawaas, ZA	AlJaberi, Forat Yasir; Hawaas, Zahraa Alaa		AlJaberi, Forat Yasir(Iraq)		A	Science & Technology - Other Topics	[AlJaberi, Forat Yasir; Hawaas, Zahraa Alaa] Al Muthanna Univ, Chem Engn Dept, Coll Engn, Al Muthanna, Iraq	AlJaberi, FY (corresponding author), Al Muthanna Univ, Chem Engn Dept, Coll Engn, Al Muthanna, Iraq.		Toxic metals; Electrocoagulation technology; Bipolar; RSM-BBD; Analysis and optimization	HEAVY-METALS; LEAD; EFFICIENCY; REACTOR	Article	METHODSX	MULTIDISCIPLINARY SCIENCES|Q2|61/134	1.6	0.8	Multidisciplinary Sciences			Iraq	Iraq	Al Muthanna Univ(Iraq)	Al Muthanna Univ(Iraq)	Coll Engn	Coll Engn	Q2|61/134	0	J	AlJaberi, FY; Hawaas, ZA				AlJaberi, Forat Yasir; Hawaas, Zahraa Alaa			Electrocoagulation removal of Pb, Cd, and Cu ions from wastewater using a new configuration of electrodes	METHODSX			English	Article
16	2021	MethodsX	Aboufazeli, Sahar(Iran)	Aboufazeli, S; Jahani, A; Farahpour, M	Aboufazeli, Sahar; Jahani, Ali; Farahpour, Mehdi		Jahani, Ali(Iran)		A	Science & Technology - Other Topics	[Aboufazeli, Sahar] Islamic Azad Univ, Dept Environm Engn, Cent Tehran Branch, Tehran, Iran; [Jahani, Ali] Res Ctr Environm & Sustainable Dev, Assessment & Environm Risks Dept, Tehran, Iran; [Farahpour, Mehdi] Res Inst Forests & Rangelands, Tehran, Iran	Jahani, A (corresponding author), Res Ctr Environm & Sustainable Dev, Assessment & Environm Risks Dept, Tehran, Iran.		Urban parks; Aesthetic; Landscape; Multi-layer perceptron; Artificial neural network		Article	METHODSX	MULTIDISCIPLINARY SCIENCES|Q2|61/134	1.6	0.8	Multidisciplinary Sciences			Iran	Iran	Islamic Azad Univ(Iran)	Res Ctr Environm & Sustainable Dev(Iran)	Environm Engn	Res Environm & Sustainable Dev	Q2|61/134	0	J	Aboufazeli, S; Jahani, A; Farahpour, M				Aboufazeli, Sahar; Jahani, Ali; Farahpour, Mehdi			A method for aesthetic quality modelling of the form of plants and water in the urban parks landscapes: An artificial neural network approach	METHODSX			English	Article
16	2020	MethodsX	Azarafza, Mohammad(Turkey)	Azarafza, M; Nikoobakht, S; Rahnamarad, J; Asasi, F; Derakhshani, R	Azarafza, Mohammad; Nikoobakht, Shahrzad; Rahnamarad, Jafar; Asasi, Fariba; Derakhshani, Reza		Derakhshani, Reza(Iran)		A	Science & Technology - Other Topics	[Azarafza, Mohammad] Hacettepe Univ, Dept Civil Engn, Ankara, Turkey; [Nikoobakht, Shahrzad] Yazd Univ, Dept Geol, Yazd, Iran; [Rahnamarad, Jafar] Islamic Azad Univ, Dept Geol, Zahedan Branch, Zahedan, Iran; [Asasi, Fariba] Urmia Univ, Dept Min Engn, Orumiyeh, Iran; [Derakhshani, Reza] Shahid Bahonar Univ Kerman, Dept Geol, Kerman, Iran; [Derakhshani, Reza] Univ Utrecht, Dept Earth Sci, Utrecht, …	Derakhshani, R (corresponding author), Shahid Bahonar Univ Kerman, Dept Geol, Kerman, Iran.;Derakhshani, R (corresponding author), Univ Utrecht, Dept Earth Sci, Utrecht, Netherlands.		Empirical relationship; Geomechanical classification; Slope mass rating; SMR; Q(slope); Rock slope engineering; Slope stability; Rock slope classification	ROCK SLOPES; RATING SMR; PARAMETERS	Article	METHODSX	MULTIDISCIPLINARY SCIENCES|Q2|61/134	1.6	0.8	Multidisciplinary Sciences			Turkey	Iran	Hacettepe Univ(Turkey)	Shahid Bahonar Univ Kerman(Iran)	Civil Engn	Geol	Q2|61/134	0	J	Azarafza, M; Nikoobakht, S; Rahnamarad, J; Asasi, F; Derakhshani, R				Azarafza, Mohammad; Nikoobakht, Shahrzad; Rahnamarad, Jafar; Asasi, Fariba; Derakhshani, Reza			An empirical method for slope mass rating-Qslope correlation for Isfahan province, Iran	METHODSX			English	Article
16	2021	MethodsX	Wang, Jiangshan(U.S)	Wang, JS; Dextre, A; Pascual-Garrigos, A; Davidson, JL; McChesney, D; Seville, J; Verma, MS	Wang, Jiangshan; Dextre, Andres; Pascual-Garrigos, Ana; Davidson, Josiah Levi; McChesney, Darby; Seville, Jordan; Verma, Mohit S.		Verma, Mohit S.(U.S)		A	Science & Technology - Other Topics	[Wang, Jiangshan; Dextre, Andres; Pascual-Garrigos, Ana; Davidson, Josiah Levi; Verma, Mohit S.] Purdue Univ, Dept Agr & Biol Engn, W Lafayette, IN 47907 USA; [Wang, Jiangshan; Dextre, Andres; Pascual-Garrigos, Ana; Davidson, Josiah Levi; Verma, Mohit S.] Purdue Univ, Birck Nanotechnol Ctr, W Lafayette, IN 47907 USA; [McChesney, Darby; Seville, Jordan] PortaScience Inc, Moorestown, NJ 08057 USA; …	Verma, MS (corresponding author), Purdue Univ, Dept Agr & Biol Engn, W Lafayette, IN 47907 USA.		Paper-based diagnostics; SARS-CoV-2; Colorimetric LAMP; Microfluidic paper-based analytical devices	NUCLEIC-ACID AMPLIFICATION	Article	METHODSX	MULTIDISCIPLINARY SCIENCES|Q2|61/134	1.6	0.8	Multidisciplinary Sciences			U.S	U.S	Purdue Univ(U.S)	Purdue Univ(U.S)	Agr & Biol Engn	Agr & Biol Engn	Q2|61/134	0	J	Wang, JS; Dextre, A; Pascual-Garrigos, A; Davidson, JL; McChesney, D; Seville, J; Verma, MS				Wang, Jiangshan; Dextre, Andres; Pascual-Garrigos, Ana; Davidson, Josiah Levi; McChesney, Darby; Seville, Jordan; Verma, Mohit S.			Fabrication of a paper-based colorimetric molecular test for SARS-CoV-2	METHODSX			English	Article
16	2022	MethodsX	Rapaka, Deepthi(India)	Rapaka, D; Adiukwu, PC; Bitra, VR	Rapaka, Deepthi; Adiukwu, Paul C.; Bitra, Veera Raghavulu		Rapaka, Deepthi(India)		A	Science & Technology - Other Topics	[Rapaka, Deepthi] Andhra Univ, AU Coll Pharmaceut Sci, Waltair, Andhra Pradesh, India; [Adiukwu, Paul C.; Bitra, Veera Raghavulu] Univ Botswana, Sch Pharm, Gaborone, Botswana	Rapaka, D (corresponding author), Andhra Univ, AU Coll Pharmaceut Sci, Waltair, Andhra Pradesh, India.		Alzheimer's disease; Animal models; Induction dose; Validation	SPATIAL MEMORY IMPAIRMENT; RAT MODEL; WORKING-MEMORY; D-GALACTOSE; LYSOPHOSPHATIDIC ACID; RECEPTOR BLOCKADE; AMYLOID-BETA; LONG-TERM; DEFICITS; DEMENTIA	Review	METHODSX	MULTIDISCIPLINARY SCIENCES|Q2|61/134	1.6	0.48	Multidisciplinary Sciences			India	India	Andhra Univ(India)	Andhra Univ(India)	AU Coll Pharmaceut Sci	AU Coll Pharmaceut Sci	Q2|61/134	0	J	Rapaka, D; Adiukwu, PC; Bitra, VR				Rapaka, Deepthi; Adiukwu, Paul C.; Bitra, Veera Raghavulu			Experimentally induced animal models for cognitive dysfunction and Alzheimer's disease	METHODSX			English	Review
16	2020	MethodsX	Sarkodie, Samuel Asumadu(Norway)	Sarkodie, SA; Owusu, PA	Sarkodie, Samuel Asumadu; Owusu, Phebe Asantewaa		Sarkodie, Samuel Asumadu(Norway)		A	Science & Technology - Other Topics	[Sarkodie, Samuel Asumadu; Owusu, Phebe Asantewaa] Nord Univ, Business Sch HHN, Post Box 1490, N-8049 Bodo, Norway	Sarkodie, SA (corresponding author), Nord Univ, Business Sch HHN, Post Box 1490, N-8049 Bodo, Norway.		Bootstrap-corrected fixed-effects estimator; Treatment of Negative values; Bias correction; Within estimator; Dynamic panel modeling; Monte Carlo simulation; xtbcfe; panelhetero; Missing data imputation; Heterogeneous dynamics	BIAS CORRECTION	Article	METHODSX	MULTIDISCIPLINARY SCIENCES|Q2|61/134	1.6	0.8	Multidisciplinary Sciences			Norway	Norway	Nord Univ(Norway)	Nord Univ(Norway)	Business HHN	Business Sch HHN	Q2|61/134	0	J	Sarkodie, SA; Owusu, PA				Sarkodie, Samuel Asumadu; Owusu, Phebe Asantewaa			How to apply dynamic panel bootstrap-corrected fixed-effects (xtbcfe) and heterogeneous dynamics (panelhetero)	METHODSX			English	Article
16	2022	MethodsX	Alnsour, Moawiah A.(Jordan)	Alnsour, MA	Alnsour, Moawiah A.		Alnsour, Moawiah A.(Jordan)		A	Science & Technology - Other Topics	[Alnsour, Moawiah A.] Isra Univ, Dept Civil Engn, Project Management & Sustainabil, Amman, Jordan	Alnsour, MA (corresponding author), Isra Univ, Dept Civil Engn, Project Management & Sustainabil, Amman, Jordan.		Sustainability; Project management; Modified grounded theory; Jordan		Article	METHODSX	MULTIDISCIPLINARY SCIENCES|Q2|61/134	1.6	0.8	Multidisciplinary Sciences			Jordan	Jordan	Isra Univ(Jordan)	Isra Univ(Jordan)	Civil Engn	Civil Engn	Q2|61/134	0	J	Alnsour, MA				Alnsour, Moawiah A.			Using modified grounded theory for conducting systematic research study on sustainable project management field	METHODSX			English	Article
16	2024	MethodsX	Almutairi, Najat(Saudi Arabia)	Almutairi, N; Saber, S	Almutairi, Najat; Saber, Sayed		Saber, Sayed(Saudi Arabia)		A	Science & Technology - Other Topics	[Almutairi, Najat] Qassim Univ, Coll Sci, Dept Math, Buraydah, Saudi Arabia; [Saber, Sayed] Al Baha Univ, Fac Sci, Dept Math, Al Bahah, Saudi Arabia; [Saber, Sayed] Beni Suef Univ, Fac Sci, Dept Math & Comp Sci, Bani Suwayf, Egypt	Saber, S (corresponding author), Al Baha Univ, Fac Sci, Dept Math, Al Bahah, Saudi Arabia.;Saber, S (corresponding author), Beni Suef Univ, Fac Sci, Dept Math & Comp Sci, Bani Suwayf, Egypt.		Fractional derivatives; Nonlinear equations; Simulation; Numerical results; Iterative method; Time varying control system; Lyapunov functions	STABILITY ANALYSIS; LEIPNIK SYSTEM; CHAOS; BIFURCATION; MODEL	Article	METHODSX	MULTIDISCIPLINARY SCIENCES|Q2|61/134	1.6	0.8	Multidisciplinary Sciences			Saudi Arabia	Saudi Arabia	Qassim Univ(Saudi Arabia)	Al Baha Univ(Saudi Arabia)	Math	Math	Q2|61/134	0	J	Almutairi, N; Saber, S				Almutairi, Najat; Saber, Sayed			Application of a time-fractal fractional derivative with a power-law kernel to the Burke-Shaw system based on Newton's interpolation polynomials	METHODSX			English	Article
15	2022	MethodsX	Friedrich, K.(Austria)	Friedrich, K; Koinig, G; Pomberger, R; Vollprecht, D	Friedrich, K.; Koinig, G.; Pomberger, R.; Vollprecht, D.		Friedrich, K.(Austria)		A	Science & Technology - Other Topics	[Friedrich, K.; Koinig, G.; Pomberger, R.; Vollprecht, D.] Univ Leoben, Dept Environm & Energy Proc Engn, Chair Waste Proc Technol & Waste Management, Franz Josef Str 18, A-8700 Leoben, Austria	Friedrich, K (corresponding author), Univ Leoben, Dept Environm & Energy Proc Engn, Chair Waste Proc Technol & Waste Management, Franz Josef Str 18, A-8700 Leoben, Austria.		Sensor-based sorting; Identification model; Near-infrared sorting (NIR Sorting); Visual-spectroscopy sorting (VIS Sorting); Induction sorting		Article	METHODSX	MULTIDISCIPLINARY SCIENCES|Q2|61/134	1.6	0.8	Multidisciplinary Sciences			Austria	Austria	Univ Leoben(Austria)	Univ Leoben(Austria)	Environm & Energy Proc Engn	Environm & Energy Proc Engn	Q2|61/134	0	J	Friedrich, K; Koinig, G; Pomberger, R; Vollprecht, D				Friedrich, K.; Koinig, G.; Pomberger, R.; Vollprecht, D.			Qualitative analysis of post-consumer and post-industrial waste via near-infrared, visual and induction identification with experimental sensor-based sorting setup	METHODSX			English	Article
15	2022	MethodsX	Thomsen, Thore Bach(Denmark)	Thomsen, TB; Hunt, CJ; Meyer, AS	Thomsen, Thore Bach; Hunt, Cameron J.; Meyer, Anne S.		Meyer, Anne S.(Denmark)		A	Science & Technology - Other Topics	[Thomsen, Thore Bach; Hunt, Cameron J.; Meyer, Anne S.] Tech Univ Denmark, Dept Biotechnol & Biomed, Prot Chem & Enzyme Technol Sect, DTU Bioengn, DK-2800 Lyngby, Denmark	Meyer, AS (corresponding author), Tech Univ Denmark, Dept Biotechnol & Biomed, Prot Chem & Enzyme Technol Sect, DTU Bioengn, DK-2800 Lyngby, Denmark.		PET hydrolase; PET crystallinity; Enzyme assay	POLY(ETHYLENE-TEREPHTHALATE); CRYSTALLIZATION	Article	METHODSX	MULTIDISCIPLINARY SCIENCES|Q2|61/134	1.6	0.8	Multidisciplinary Sciences			Denmark	Denmark	Tech Univ Denmark(Denmark)	Tech Univ Denmark(Denmark)	Biotechnol & Biomed	Biotechnol & Biomed	Q2|61/134	0	J	Thomsen, TB; Hunt, CJ; Meyer, AS				Thomsen, Thore Bach; Hunt, Cameron J.; Meyer, Anne S.			Standardized method for controlled modification of poly (ethylene terephthalate) (PET) crystallinity for assaying PET degrading enzymes	METHODSX			English	Article
15	2021	MethodsX	Bailey, Tom(U.K)	Bailey, T; Pinto, M; Hondow, N; Wu, KJ	Bailey, Tom; Pinto, Merwyn; Hondow, Nicole; Wu, Ke-Jun		Wu, Ke-Jun(U.K)		A	Science & Technology - Other Topics	[Bailey, Tom; Pinto, Merwyn; Hondow, Nicole; Wu, Ke-Jun] Univ Leeds, Sch Chem & Proc Engn, Leeds, W Yorkshire, England	Wu, KJ (corresponding author), Univ Leeds, Sch Chem & Proc Engn, Leeds, W Yorkshire, England.		Metal-organic frameworks (MOFs); Continuous synthesis; Coiled flow inverter reactor (CFIR)	METAL-ORGANIC FRAMEWORKS; NANOPARTICLES; CRYSTALS; DESIGN; DYES	Article	METHODSX	MULTIDISCIPLINARY SCIENCES|Q2|61/134	1.6	0.8	Multidisciplinary Sciences			U.K	U.K	Univ Leeds(U.K)	Univ Leeds(U.K)	Chem & Proc Engn	Sch Chem & Proc Engn	Q2|61/134	0	J	Bailey, T; Pinto, M; Hondow, N; Wu, KJ				Bailey, Tom; Pinto, Merwyn; Hondow, Nicole; Wu, Ke-Jun			Continuous microfluidic synthesis of zirconium-based UiO-67 using a coiled flow invertor reactor	METHODSX			English	Article
15	2020	MethodsX	Thrun, Michael C.(Germany)	Thrun, MC; Ultsch, A	Thrun, Michael C.; Ultsch, Alfred		Thrun, Michael C.(Germany)		A	Science & Technology - Other Topics	[Thrun, Michael C.] Philipps Univ Marburg, Dept Hematol Oncol & Immunol, Baldingerstr, D-35043 Marburg, Germany; [Ultsch, Alfred] Philipps Univ Marburg, Datab Res Grp, Hans Meerwein Str 6, D-35032 Marburg, Germany	Thrun, MC (corresponding author), Philipps Univ Marburg, Dept Hematol Oncol & Immunol, Baldingerstr, D-35043 Marburg, Germany.		Dimensionality reduction; Projection methods; Data visualization; Unsupervised neural networks; Self-organizing maps		Article	METHODSX	MULTIDISCIPLINARY SCIENCES|Q2|61/134	1.6	0.8	Multidisciplinary Sciences			Germany	Germany	Philipps Univ Marburg(Germany)	Philipps Univ Marburg(Germany)	Hematol Oncol & Immunol	Hematol Oncol & Immunol	Q2|61/134	0	J	Thrun, MC; Ultsch, A				Thrun, Michael C.; Ultsch, Alfred			Uncovering High-dimensional Structures of Projections from Dimensionality Reduction Methods	METHODSX			English	Article
15	2021	MethodsX	Straub, Jeremy(U.S)	Straub, J	Straub, Jeremy		Straub, Jeremy(U.S)		A	Science & Technology - Other Topics	[Straub, Jeremy] North Dakota State Univ, Dept Comp Sci, Fargo, ND 58105 USA	Straub, J (corresponding author), North Dakota State Univ, Dept Comp Sci, Fargo, ND 58105 USA.		Machine learning; Learning model; Knowledge engineering; System performance evaluation	ARTIFICIAL-INTELLIGENCE	Article	METHODSX	MULTIDISCIPLINARY SCIENCES|Q2|61/134	1.6	0.8	Multidisciplinary Sciences			U.S	U.S	North Dakota State Univ(U.S)	North Dakota State Univ(U.S)	Comp Sci	Comp Sci	Q2|61/134	0	J	Straub, J				Straub, Jeremy			Machine learning performance validation and training using a 'perfect' expert system	METHODSX			English	Article
15	2020	MethodsX	Wadhwa, Shikha(India)	Wadhwa, S; John, AT; Mathur, A; Khanuja, M; Bhattacharya, G; Roy, SS; Ray, SC	Wadhwa, Shikha; John, Alishba T.; Mathur, Ashish; Khanuja, Manika; Bhattacharya, Gourav; Roy, Susanta S.; Ray, Sekhar C.		Wadhwa, Shikha(India)		A	Science & Technology - Other Topics	[Wadhwa, Shikha; John, Alishba T.; Mathur, Ashish] Amity Univ Uttar Pradesh, Amity Inst Nanotechnol, Noida 201313, India; [Khanuja, Manika] Jamia Millia Islamia, Ctr Nanosci & Nanotechnol, New Delhi 110025, India; [Bhattacharya, Gourav; Roy, Susanta S.] Shiv Nadar Univ, Gautam Budhha Nagar 201314, Uttar Pradesh, India; [Ray, Sekhar C.] Univ South Africa, Dept Phys CSET, Private Bag X6,Florida Sci…	Wadhwa, S (corresponding author), Amity Univ Uttar Pradesh, Amity Inst Nanotechnol, Noida 201313, India.;Khanuja, M (corresponding author), Jamia Millia Islamia, Ctr Nanosci & Nanotechnol, New Delhi 110025, India.;Ray, SC (corresponding author), Univ South Africa, Dept Phys CSET, Private Bag X6,Florida Sci Campus,Florida 1710, Johannesburg, South Africa.		GQD-Au; Reduction of metal salts and organic dyes; Wastewater treatment	WATER; SIZE	Article	METHODSX	MULTIDISCIPLINARY SCIENCES|Q2|61/134	1.6	0.8	Multidisciplinary Sciences			India	India	Amity Univ Uttar Pradesh(India)	Amity Univ Uttar Pradesh(India)	Amity Nanotechnol	Noida 201313	Q2|61/134	0	J	Wadhwa, S; John, AT; Mathur, A; Khanuja, M; Bhattacharya, G; Roy, SS; Ray, SC				Wadhwa, Shikha; John, Alishba T.; Mathur, Ashish; Khanuja, Manika; Bhattacharya, Gourav; Roy, Susanta S.; Ray, Sekhar C.			Engineering of luminescent graphene quantum dot-gold (GQD-Au) hybrid nanoparticles for functional applications	METHODSX			English	Article
15	2020	MethodsX	Pais-Vieira, Carla(Portugal)	Pais-Vieira, C; Allahdad, M; Neves-Amado, J; Perrotta, A; Morya, E; Moioli, R; Shapkova, E; Pais-Vieira, M	Pais-Vieira, Carla; Allahdad, Mehrab; Neves-Amado, Joao; Perrotta, Andre; Morya, Edgard; Moioli, Renan; Shapkova, Elena; Pais-Vieira, Miguel		Pais-Vieira, Miguel(Portugal)		A	Science & Technology - Other Topics	[Pais-Vieira, Carla; Allahdad, Mehrab; Neves-Amado, Joao; Pais-Vieira, Miguel] Univ Catolica Portuguesa, Inst Hlth Sci, Ctr Interdisciplinary Res Hlth, Porto, Portugal; [Perrotta, Andre] Univ Catolica Portuguesa, Escola Artes, Ctr Invest Ciencia & Tecnol Artes CITAR, Porto, Portugal; [Morya, Edgard] Santos Dumont Inst, Edmond & Lily Safra Int Inst Neurosci, Grad Program Neuroengn, Macaiba, Brazil…	Pais-Vieira, M (corresponding author), Inst Biomed Sci iBiMed, Campus Univ Santiago,Agra Crasto Edificio 30, P-3810193 Aveiro, Portugal.		Rigid exoskeleton; Rehabilitation; Lower limb prosthetics		Article	METHODSX	MULTIDISCIPLINARY SCIENCES|Q2|61/134	1.6	0.8	Multidisciplinary Sciences			Portugal	Portugal	Univ Catolica Portuguesa(Portugal)	Campus Univ Santiago(Portugal)	Interdisciplinary Res Hlth	Agra Crasto Edificio 30	Q2|61/134	0	J	Pais-Vieira, C; Allahdad, M; Neves-Amado, J; Perrotta, A; Morya, E; Moioli, R; Shapkova, E; Pais-Vieira, M				Pais-Vieira, Carla; Allahdad, Mehrab; Neves-Amado, Joao; Perrotta, Andre; Morya, Edgard; Moioli, Renan; Shapkova, Elena; Pais-Vieira, Miguel			Method for positioning and rehabilitation training with the ExoAtlet ® powered exoskeleton	METHODSX			English	Article
15	2023	MethodsX	Tang, Wei(China)	Tang, W; Anjum, N; He, JH	Tang, Wei; Anjum, Naveed; He, Ji-Huan		He, Ji-Huan(China)		A	Science & Technology - Other Topics	[Tang, Wei] Suzhou Int Foreign Language Sch, Suzhou 215131, Peoples R China; [Anjum, Naveed] Govt Coll Univ, Dept Math, Faisalabad, Pakistan; [He, Ji-Huan] Soochow Univ, Coll Text & Engn, Natl Engn Lab Modern Silk, Suzhou, Peoples R China	He, JH (corresponding author), Soochow Univ, Coll Text & Engn, Natl Engn Lab Modern Silk, Suzhou, Peoples R China.		N/MEMS; Nonlinear oscillator; Elzaki transform; Variational iteration method; Amplitude-frequency relationship		Article	METHODSX	MULTIDISCIPLINARY SCIENCES|Q2|61/134	1.6	0.8	Multidisciplinary Sciences			China	China	Suzhou Int Foreign Language Sch(China)	Soochow Univ(China)	Peoples R China	Coll Text & Engn	Q2|61/134	0	J	Tang, W; Anjum, N; He, JH				Tang, Wei; Anjum, Naveed; He, Ji-Huan			Variational iteration method for the nanobeams-based N/MEMS	METHODSX			English	Article
15	2020	MethodsX	Park, Rudolph, V(U.S)	Park, RV; Asbury, H; Miller, SM	Park, Rudolph, V; Asbury, Holly; Miller, Stephen M.		Miller, Stephen M.(U.S)		A	Science & Technology - Other Topics	[Park, Rudolph, V; Asbury, Holly; Miller, Stephen M.] Univ Maryland Baltimore Cty, Dept Biol Sci, Baltimore, MD 21250 USA	Miller, SM (corresponding author), Univ Maryland Baltimore Cty, Dept Biol Sci, Baltimore, MD 21250 USA.		Electroporation; Exponential pulse; CRISPR; Cas9 genome editing; Plasmid encoded Cas9	GENES	Article	METHODSX	MULTIDISCIPLINARY SCIENCES|Q2|61/134	1.6	0.8	Multidisciplinary Sciences			U.S	U.S	Univ Maryland Baltimore Cty(U.S)	Univ Maryland Baltimore Cty(U.S)	Biol Sci	Biol Sci	Q2|61/134	0	J	Park, RV; Asbury, H; Miller, SM				Park, Rudolph, V; Asbury, Holly; Miller, Stephen M.			Modification of a Chlamydomonas reinhardtii CRISPR/Cas9 transformation protocol for use with widely available electroporation equipment	METHODSX			English	Article
14	2020	MethodsX	Laraswati, Dwi(Indonesia)	Laraswati, D; Rahayu, S; Pratama, AA; Soraya, E; Sahide, MAK; Maryudi, A	Laraswati, Dwi; Rahayu, Sari; Pratama, Andita A.; Soraya, Emma; Sahide, Muhammad A. K.; Maryudi, Ahmad		Maryudi, Ahmad(Indonesia)		A	Science & Technology - Other Topics	[Laraswati, Dwi; Rahayu, Sari; Pratama, Andita A.; Soraya, Emma; Maryudi, Ahmad] Univ Gadjah Mada, Fac Forestry, Yogyakarta, Indonesia; [Sahide, Muhammad A. K.] Univ Hasanuddin, Fac Forestry, Makassar, Indonesia	Maryudi, A (corresponding author), Univ Gadjah Mada, Fac Forestry, Yogyakarta, Indonesia.		Rapid appraisal; Qualitative research; Forest governance; Social research; Method selection; Innovative method		Article	METHODSX	MULTIDISCIPLINARY SCIENCES|Q2|61/134	1.6	0.8	Multidisciplinary Sciences			Indonesia	Indonesia	Univ Gadjah Mada(Indonesia)	Univ Gadjah Mada(Indonesia)	Fac Forestry	Yogyakarta	Q2|61/134	0	J	Laraswati, D; Rahayu, S; Pratama, AA; Soraya, E; Sahide, MAK; Maryudi, A				Laraswati, Dwi; Rahayu, Sari; Pratama, Andita A.; Soraya, Emma; Sahide, Muhammad A. K.; Maryudi, Ahmad			Problem-method fit in forest policy analysis: Empirical pre-orientation for selecting tested or innovative social-qualitative methods	METHODSX			English	Article
14	2020	MethodsX	Gadaj, Anna(U.K)	Gadaj, A; Ventura, E; Healy, J; Botrè, F; Sterk, SS; Buckley, T; Mooney, MH	Gadaj, Anna; Ventura, Emiliano; Healy, Jim; Botre, Francesco; Sterk, Saskia S.; Buckley, Tom; Mooney, Mark H.		Mooney, Mark H.(U.K)		A	Science & Technology - Other Topics	[Gadaj, Anna; Ventura, Emiliano; Mooney, Mark H.] Queens Univ Belfast, Sch Biol Sci, Inst Global Food Secur, Belfast BT9 5DL, Antrim, North Ireland; [Gadaj, Anna] Agri Food & Biosci Inst AFBI, Vet Sci Div, Chem & Immunodiagnost Sci Branch, Stoney Rd, Belfast BT4 3SD, Antrim, North Ireland; [Healy, Jim] Irish Greyhound Board, Limerick Greyhound Stadium, Limerick, Ireland; [Healy, Jim] Limerick Ins…	Gadaj, A; Ventura, E (corresponding author), Queens Univ Belfast, Sch Biol Sci, Inst Global Food Secur, Belfast BT9 5DL, Antrim, North Ireland.;Gadaj, A (corresponding author), Agri Food & Biosci Inst AFBI, Vet Sci Div, Chem & Immunodiagnost Sci Branch, Stoney Rd, Belfast BT4 3SD, Antrim, North Ireland.		SARMs; Urine; Hydrolysis; UHPLC-MS/MS; Doping analysis; Food safety	METABOLITES; SARMS	Article	METHODSX	MULTIDISCIPLINARY SCIENCES|Q2|61/134	1.6	0.8	Multidisciplinary Sciences			U.K	U.K	Queens Univ Belfast(U.K)	Queens Univ Belfast(U.K)	Biol Sci	Sch Biol Sci	Q2|61/134	0	J	Gadaj, A; Ventura, E; Healy, J; Botrè, F; Sterk, SS; Buckley, T; Mooney, MH				Gadaj, Anna; Ventura, Emiliano; Healy, Jim; Botre, Francesco; Sterk, Saskia S.; Buckley, Tom; Mooney, Mark H.			Enhanced UHPLC-MS/MS screening of selective androgen receptor modulators following urine hydrolysis	METHODSX			English	Article
14	2021	MethodsX	Pokswinski, Scott(U.S)	Pokswinski, S; Gallagher, MR; Skowronski, NS; Loudermilk, EL; Hawley, C; Wallace, D; Everland, A; Wallace, J; Hiers, JK	Pokswinski, Scott; Gallagher, Michael R.; Skowronski, Nicholas S.; Loudermilk, E. Louise; Hawley, Christie; Wallace, Derek; Everland, Alexis; Wallace, Jon; Hiers, J. Kevin		Pokswinski, Scott(U.S)		A	Science & Technology - Other Topics	[Pokswinski, Scott; Wallace, Derek; Hiers, J. Kevin] Tall Timbers Res Stn, Tallahassee, FL 32312 USA; [Gallagher, Michael R.] USDA, Forest Serv, Northern Res Stn, New Lisbon, NJ 08064 USA; [Skowronski, Nicholas S.] USDA, Forest Serv, Northern Res Stn, Morgantown, WV 26505 USA; [Loudermilk, E. Louise; Hawley, Christie; Wallace, Derek] USDA, Forest Serv, Southern Res Stn, Athens, GA 30602 USA; [Eve…	Pokswinski, S (corresponding author), 13093 Henry Beadel Dr, Tallahassee, FL 32312 USA.		Terrestrial LiDAR; Wildland fuels; Forestry metrics; Monitoring protocols		Article	METHODSX	MULTIDISCIPLINARY SCIENCES|Q2|61/134	1.6	0.8	Multidisciplinary Sciences			U.S	U.S	Tall Timbers Res Stn(U.S)	13093 Henry Beadel Dr(U.S)	FL 32312 USA	FL 32312 USA.	Q2|61/134	0	J	Pokswinski, S; Gallagher, MR; Skowronski, NS; Loudermilk, EL; Hawley, C; Wallace, D; Everland, A; Wallace, J; Hiers, JK				Pokswinski, Scott; Gallagher, Michael R.; Skowronski, Nicholas S.; Loudermilk, E. Louise; Hawley, Christie; Wallace, Derek; Everland, Alexis; Wallace, Jon; Hiers, J. Kevin			A simplified and affordable approach to forest monitoring using single terrestrial laser scans and transect sampling	METHODSX			English	Article
14	2023	MethodsX	Ho, Manh-Tung(Japan)	Ho, MT; Mantello, P; Ho, MT	Ho, Manh-Tung; Mantello, Peter; Ho, Manh-Toan		Ho, Manh-Toan(Japan)		A	Science & Technology - Other Topics	[Ho, Manh-Tung; Mantello, Peter] Ritsumeilcan Asia Pacific Univ, Beppu, Oita 8748577, Japan; [Ho, Manh-Tung; Ho, Manh-Toan] Ctr Interdisciplinary Social Res, Hanoi 100803, Vietnam; [Ho, Manh-Tung] Vietnam Acad Social Sci, Inst Philosophy, Hanoi 100000, Vietnam	Ho, MT (corresponding author), Ritsumeilcan Asia Pacific Univ, Beppu, Oita 8748577, Japan.;Ho, MT (corresponding author), Ctr Interdisciplinary Social Res, Hanoi 100803, Vietnam.;Ho, MT (corresponding author), Vietnam Acad Social Sci, Inst Philosophy, Hanoi 100000, Vietnam.		Emotional AI; Smart technologies; Technological Acceptance Model; Moral foundation Theory; Three -pronged approach	TECHNOLOGY ACCEPTANCE MODEL; ADOPTION	Review	METHODSX	MULTIDISCIPLINARY SCIENCES|Q2|61/134	1.6	0.48	Multidisciplinary Sciences			Japan	Japan	Ritsumeilcan Asia Pacific Univ(Japan)	Ritsumeilcan Asia Pacific Univ(Japan)	Beppu	Oita 8748577	Q2|61/134	0	J	Ho, MT; Mantello, P; Ho, MT				Ho, Manh-Tung; Mantello, Peter; Ho, Manh-Toan			An analytical framework for studying attitude towards emotional AI: The three-pronged approach	METHODSX			English	Review
14	2021	MethodsX	Wimalasiri, Eranga M.(U.K)	Wimalasiri, EM; Jahanshiri, E; Chimonyo, V; Azam-Ali, SN; Gregory, PJ	Wimalasiri, Eranga M.; Jahanshiri, Ebrahim; Chimonyo, Vimbayi; Azam-Ali, Sayed N.; Gregory, Peter J.		Gregory, Peter J.(U.K)		A	Science & Technology - Other Topics	[Wimalasiri, Eranga M.; Jahanshiri, Ebrahim; Azam-Ali, Sayed N.; Gregory, Peter J.] NIAB, Crops Future UK, 93 Lawrence Weaver Rd, Cambridge, England; [Wimalasiri, Eranga M.] Sabaragamuwa Univ Sri Lanka, Fac Agr Sci, Dept Export Agr, Sabaragamuwa, Sri Lanka; [Chimonyo, Vimbayi] Univ KwaZulu Natal, Ctr Transformat Agr & Food Syst, Sch Agr Earth & Environm Sci, Pretoria, South Africa; [Gregory, Pete…	Wimalasiri, EM; Jahanshiri, E (corresponding author), NIAB, Crops Future UK, 93 Lawrence Weaver Rd, Cambridge, England.		Aquacrop; Big environmental data; Calibration; Crop modelling; Hemp; Ideotyping; Underutilised crops	CANNABIS-SATIVA L.; SIMULATE YIELD RESPONSE; WATER; HEMP; PARAMETERIZATION; GROWTH; WHEAT	Article	METHODSX	MULTIDISCIPLINARY SCIENCES|Q2|61/134	1.6	0.8	Multidisciplinary Sciences			U.K	U.K	NIAB(U.K)	NIAB(U.K)	93 Lawrence Weaver Rd	93 Lawrence Weaver Rd	Q2|61/134	0	J	Wimalasiri, EM; Jahanshiri, E; Chimonyo, V; Azam-Ali, SN; Gregory, PJ				Wimalasiri, Eranga M.; Jahanshiri, Ebrahim; Chimonyo, Vimbayi; Azam-Ali, Sayed N.; Gregory, Peter J.			Crop model ideotyping for agricultural diversification	METHODSX			English	Article
14	2020	MethodsX	Golozar, Matin(U.S)	Golozar, M; Chu, WK; Casto, LD; McCauley, J; Butterworth, AL; Mathies, RA	Golozar, Matin; Chu, Wai K.; Casto, Laura D.; McCauley, Jeremy; Butterworth, Anna L.; Mathies, Richard A.		Golozar, Matin(U.S)		A	Science & Technology - Other Topics	[Golozar, Matin; Mathies, Richard A.] Univ Calif Berkeley, Dept Chem, Berkeley, CA 94720 USA; [Golozar, Matin; Mathies, Richard A.] Univ Calif Berkeley, Biophys Grad Grp, Berkeley, CA 94720 USA; [Golozar, Matin; Casto, Laura D.; McCauley, Jeremy; Butterworth, Anna L.; Mathies, Richard A.] Univ Calif Berkeley, Space Sci Lab, 7 Gauss Way, Berkeley, CA 94720 USA; [Chu, Wai K.] MIT, Dept Biol, 77 Mas…	Golozar, M (corresponding author), Univ Calif Berkeley, Dept Chem, Berkeley, CA 94720 USA.;Golozar, M (corresponding author), Univ Calif Berkeley, Biophys Grad Grp, Berkeley, CA 94720 USA.		Capillary electrophoresis; Glass microfabrication; Lab-on-a-chip; Astrobiology; Biosignature detection	CHEMICAL-ANALYSIS SYSTEMS; CAPILLARY-ELECTROPHORESIS; DNA ANALYSIS; MICROFABRICATION; SEPARATIONS; TECHNOLOGY; CHIPS; FLOW	Article	METHODSX	MULTIDISCIPLINARY SCIENCES|Q2|61/134	1.6	0.8	Multidisciplinary Sciences			U.S	U.S	Univ Calif Berkeley(U.S)	Univ Calif Berkeley(U.S)	Chem	Chem	Q2|61/134	0	J	Golozar, M; Chu, WK; Casto, LD; McCauley, J; Butterworth, AL; Mathies, RA				Golozar, Matin; Chu, Wai K.; Casto, Laura D.; McCauley, Jeremy; Butterworth, Anna L.; Mathies, Richard A.			Fabrication of high-quality glass microfluidic devices for bioanalytical and space flight applications	METHODSX			English	Article
14	2024	MethodsX	Aboghazleh, Refat(Jordan)	Aboghazleh, R; Boyajian, SD; Atiyat, A; Udwan, M; Al-Helalat, M; Al-Rashaideh, R	Aboghazleh, Refat; Boyajian, Silvia D.; Atiyat, Afnan; Udwan, Manal; Al-Helalat, Mimas; Al-Rashaideh, Renad		Aboghazleh, Refat(Jordan)		A	Science & Technology - Other Topics	[Aboghazleh, Refat; Boyajian, Silvia D.; Atiyat, Afnan; Udwan, Manal; Al-Helalat, Mimas; Al-Rashaideh, Renad] Al Balqa Appl Univ, Fac Med, Dept Basic Med Sci, Al Salt 19117, Jordan; [Aboghazleh, Refat] Dalhousie Univ, Fac Med, Dept Med Neurosci, Halifax, NS, Canada; [Aboghazleh, Refat] Dalhousie Univ, Brain Repair Ctr, Halifax, NS, Canada; [Aboghazleh, Refat] Al Balqa Appl Univ, Dept Basic Med Sc…	Aboghazleh, R (corresponding author), Al Balqa Appl Univ, Dept Basic Med Sci, Fac Med, Coll Med Bldg, Al Salt 19117, Jordan.		Brain hemispheres; Isolation brain regions; Rat brain		Article	METHODSX	MULTIDISCIPLINARY SCIENCES|Q2|61/134	1.6	0.8	Multidisciplinary Sciences			Jordan	Jordan	Al Balqa Appl Univ(Jordan)	Al Balqa Appl Univ(Jordan)	Basic Med Sci	Basic Med Sci	Q2|61/134	0	J	Aboghazleh, R; Boyajian, SD; Atiyat, A; Udwan, M; Al-Helalat, M; Al-Rashaideh, R				Aboghazleh, Refat; Boyajian, Silvia D.; Atiyat, Afnan; Udwan, Manal; Al-Helalat, Mimas; Al-Rashaideh, Renad			Rodent brain extraction and dissection: A comprehensive approach	METHODSX			English	Article
14	2020	MethodsX	Rabie, Amgad M.(Egypt)	Rabie, AM	Rabie, Amgad M.		Rabie, Amgad M.(Egypt)		A	Science & Technology - Other Topics	[Rabie, Amgad M.] Mansoura Univ, Fac Pharm, Dept Pharmaceut Organ Chem, Mansoura 35516, Egypt	Rabie, AM (corresponding author), Mansoura Univ, Fac Pharm, Dept Pharmaceut Organ Chem, Mansoura 35516, Egypt.		3,4,5-Trihydroxybenzohydrazide; Galloyl hydrazide; Ethyl gallate; Microwave-assisted synthesis; Spectroscopic analyses	DERIVATIVES	Article	METHODSX	MULTIDISCIPLINARY SCIENCES|Q2|61/134	1.6	0.8	Multidisciplinary Sciences			Egypt	Egypt	Mansoura Univ(Egypt)	Mansoura Univ(Egypt)	Pharmaceut Organ Chem	Pharmaceut Organ Chem	Q2|61/134	0	J	Rabie, AM				Rabie, Amgad M.			Accurate conventional and microwave-assisted synthesis of galloyl hydrazide	METHODSX			English	Article
14	2021	MethodsX	Agathokleous, Evgenios(China)	Agathokleous, E; Moore, MN; Calabrese, EJ	Agathokleous, Evgenios; Moore, Michael N.; Calabrese, Edward J.		Agathokleous, Evgenios(China)		A	Science & Technology - Other Topics	[Agathokleous, Evgenios] Nanjing Univ Informat Sci & Technol NUIST, Sch Appl Meteorol, Nanjing 210044, Jiangsu, Peoples R China; [Moore, Michael N.] Univ Exeter, Royal Cornwall Hosp, European Ctr Environm & Human Hlth ECEHH, Knowledge Spa,Med Sch, Truro, England; [Moore, Michael N.] Plymouth Marine Lab, Plymouth, Devon, England; [Moore, Michael N.] Univ Plymouth, Sch Biol & Marine Sci, Plymouth, …	Agathokleous, E (corresponding author), Nanjing Univ Informat Sci & Technol NUIST, Sch Appl Meteorol, Nanjing 210044, Jiangsu, Peoples R China.		Contaminant effect; Exposure-response relationship; Hormesis; Low-dose biological effects; Organismal response; Oxidative stress; Pollution effects; Susceptibility; Tolerance; Toxicological testing		Article	METHODSX	MULTIDISCIPLINARY SCIENCES|Q2|61/134	1.6	0.8	Multidisciplinary Sciences			China	China	Nanjing Univ Informat Sci & Technol NUIST(China)	Nanjing Univ Informat Sci & Technol NUIST(China)	Appl Meteorol	Sch Appl Meteorol	Q2|61/134	0	J	Agathokleous, E; Moore, MN; Calabrese, EJ				Agathokleous, Evgenios; Moore, Michael N.; Calabrese, Edward J.			Estimating the no-observed-adverse-effect-level (NOAEL) of hormetic dose-response relationships in meta-data evaluations	METHODSX			English	Article
14	2020	MethodsX	da Silva, Josiel Jose(Brazil)	da Silva, JJ; da Silva, BF; Stradiotto, NR; Petrovic, M; Gago-Ferrero, P; Gros, M	da Silva, Josiel Jose; da Silva, Bianca Ferreira; Stradiotto, Nelson Ramos; Petrovic, Mira; Gago-Ferrero, Pablo; Gros, Meritxell		Gros, Meritxell(Spain)		A	Science & Technology - Other Topics	[da Silva, Josiel Jose; da Silva, Bianca Ferreira; Stradiotto, Nelson Ramos] Sao Paulo State Univ UNESP, Inst Chem, BR-14800060 Araraquara, SP, Brazil; [Stradiotto, Nelson Ramos] Sao Paulo State Univ UNESP, Bioenergy Res Inst IPBEN, BR-14800060 Araraquara, SP, Brazil; [Petrovic, Mira] Catalan Inst Res & Adv Studies ICREA, Barcelona, Spain; [Petrovic, Mira; Gago-Ferrero, Pablo; Gros, Meritxell] Ca…	Gros, M (corresponding author), Catalan Inst Water Res ICRA, Emili Grahit 101, Girona 17003, Spain.		Antibiotics; Agricultural soil; Vinasse; Pressurized Liquid Extraction; QuEChERS	PHARMACEUTICALS; METABOLITES; RESIDUES; WATER	Article	METHODSX	MULTIDISCIPLINARY SCIENCES|Q2|61/134	1.6	0.8	Multidisciplinary Sciences			Brazil	Spain	Sao Paulo State Univ UNESP(Brazil)	Catalan Inst Water Res ICRA(Spain)	BR-14800060 Araraquara	Girona 17003	Q2|61/134	0	J	da Silva, JJ; da Silva, BF; Stradiotto, NR; Petrovic, M; Gago-Ferrero, P; Gros, M				da Silva, Josiel Jose; da Silva, Bianca Ferreira; Stradiotto, Nelson Ramos; Petrovic, Mira; Gago-Ferrero, Pablo; Gros, Meritxell			Pressurized Liquid Extraction (PLE) and QuEChERS evaluation for the analysis of antibiotics in agricultural soils	METHODSX			English	Article
13	2020	MethodsX	Sarkar, Subharthi(India)	Sarkar, S; Maity, R	Sarkar, Subharthi; Maity, Rajib		Maity, Rajib(India)		A	Science & Technology - Other Topics	[Sarkar, Subharthi; Maity, Rajib] Indian Inst Technol Kharagpur, Kharagpur, W Bengal, India	Maity, R (corresponding author), Indian Inst Technol Kharagpur, Kharagpur, W Bengal, India.		Annual maximum daily precipitation; Enveloping technique; Frequency factor	MODEL; SENSITIVITY; DURATION	Article	METHODSX	MULTIDISCIPLINARY SCIENCES|Q2|61/134	1.6	0.8	Multidisciplinary Sciences			India	India	Indian Inst Technol Kharagpur(India)	Indian Inst Technol Kharagpur(India)	Kharagpur	W Bengal	Q2|61/134	0	J	Sarkar, S; Maity, R				Sarkar, Subharthi; Maity, Rajib			Estimation of Probable Maximum Precipitation in the context of climate change	METHODSX			English	Article
13	2020	MethodsX	Hoyberghs, Jente(Belgium)	Hoyberghs, J; Bars, C; Pype, C; Foubert, K; Hernando, MA; Van Ginneken, C; Ball, J; Van Cruchten, S	Hoyberghs, Jente; Bars, Chloe; Pype, Casper; Foubert, Kenn; Hernando, Miriam Ayuso; Van Ginneken, Chris; Ball, Jonathan; Van Cruchten, Steven		Van Cruchten, Steven(Belgium)		A	Science & Technology - Other Topics	[Hoyberghs, Jente; Bars, Chloe; Pype, Casper; Foubert, Kenn; Hernando, Miriam Ayuso; Van Ginneken, Chris; Van Cruchten, Steven] Univ Antwerp, Antwerp, Belgium; [Pype, Casper] Anju Software, Berchem, Belgium; [Ball, Jonathan] Univ Exeter, Exeter, Devon, England	Van Cruchten, S (corresponding author), Univ Antwerp, Antwerp, Belgium.		Teratogen; Screening; Alternative; Metabolic activation; Skeletal; Bone staining	SYSTEM	Article	METHODSX	MULTIDISCIPLINARY SCIENCES|Q2|61/134	1.6	0.8	Multidisciplinary Sciences			Belgium	Belgium	Univ Antwerp(Belgium)	Univ Antwerp(Belgium)	Belgium	Belgium.	Q2|61/134	0	J	Hoyberghs, J; Bars, C; Pype, C; Foubert, K; Hernando, MA; Van Ginneken, C; Ball, J; Van Cruchten, S				Hoyberghs, Jente; Bars, Chloe; Pype, Casper; Foubert, Kenn; Hernando, Miriam Ayuso; Van Ginneken, Chris; Ball, Jonathan; Van Cruchten, Steven			Refinement of the zebrafish embryo developmental toxicity assay	METHODSX			English	Article
13	2022	MethodsX	Campitelli, Alessio(Germany)	Campitelli, A; Kannengiesser, J; Schebek, L	Campitelli, Alessio; Kannengiesser, Jan; Schebek, Liselotte		Campitelli, Alessio(Germany)		A	Science & Technology - Other Topics	[Campitelli, Alessio; Kannengiesser, Jan; Schebek, Liselotte] Tech Univ Darmstadt, Inst IWAR, Dept Mat Flow Management & Resource Econ, Franziska Braun Str 7, D-64287 Darmstadt, Germany	Campitelli, A (corresponding author), Tech Univ Darmstadt, Inst IWAR, Dept Mat Flow Management & Resource Econ, Franziska Braun Str 7, D-64287 Darmstadt, Germany.		Benchmark; developing countries; leapfrogging; global north; global south; municipal solid waste; holistic; monitoring	DEVELOPING-COUNTRIES; BENCHMARK	Article	METHODSX	MULTIDISCIPLINARY SCIENCES|Q2|61/134	1.6	0.8	Multidisciplinary Sciences			Germany	Germany	Tech Univ Darmstadt(Germany)	Tech Univ Darmstadt(Germany)	Mat Flow Management & Resource Econ	Mat Flow Management & Resource Econ	Q2|61/134	0	J	Campitelli, A; Kannengiesser, J; Schebek, L				Campitelli, Alessio; Kannengiesser, Jan; Schebek, Liselotte			Approach to assess the performance of waste management systems towards a circular economy: waste management system development stage concept (WMS-DSC)	METHODSX			English	Article
13	2021	MethodsX	Prume, Julia A.(Germany)	Prume, JA; Gorka, F; Löder, MGJ	Prume, Julia A.; Gorka, Felix; Loeder, Martin G. J.		Prume, Julia A.(Germany)		A	Science & Technology - Other Topics	[Prume, Julia A.] Philipps Univ Marburg, Dept Phys, Marburg, Germany; [Prume, Julia A.] Univ Bayreuth, Bayreuth Grad Sch Math & Nat Sci BAYNAT, Bayreuth, Germany; [Gorka, Felix] Philipps Univ Marburg, Dept Chem, Marburg, Germany; [Loeder, Martin G. J.] Univ Bayreuth, Dept Anim Ecol 1, Bayreuth, Germany; [Loeder, Martin G. J.] Univ Bayreuth, BayCEER, Bayreuth, Germany	Prume, JA (corresponding author), Philipps Univ Marburg, Dept Phys, Marburg, Germany.		Sample preparation; Wet sieving; Vacuum filtration; Microscopic detection; Method validation	IDENTIFICATION	Article	METHODSX	MULTIDISCIPLINARY SCIENCES|Q2|61/134	1.6	0.8	Multidisciplinary Sciences			Germany	Germany	Philipps Univ Marburg(Germany)	Philipps Univ Marburg(Germany)	Phys	Phys	Q2|61/134	0	J	Prume, JA; Gorka, F; Löder, MGJ				Prume, Julia A.; Gorka, Felix; Loeder, Martin G. J.			From sieve to microscope: An efficient technique for sample transfer in the process of microplastics' quantification	METHODSX			English	Article
13	2023	MethodsX	Wangwongchai, Angkool(Thailand)	Wangwongchai, A; Waqas, M; Dechpichai, P; Hlaing, PT; Ahmad, S; Humphries, UW	Wangwongchai, Angkool; Waqas, Muhammad; Dechpichai, Porntip; Hlaing, Phyo Thandar; Ahmad, Shakeel; Humphries, Usa Wannasingha		Dechpichai, Porntip(Thailand)		A	Science & Technology - Other Topics	[Wangwongchai, Angkool; Dechpichai, Porntip; Humphries, Usa Wannasingha] King Mongkuts Univ Technol Thonburi KMUTT, Fac Sci, Dept Math, Bangkok 10140, Thailand; [Waqas, Muhammad; Hlaing, Phyo Thandar] King Mongkuts Univ Technol Thonburi KMUTT, Joint Grad Sch Energy & Environm JGSEE, Bangkok 10140, Thailand; [Waqas, Muhammad; Hlaing, Phyo Thandar] Minist Higher Educ Sci Res & Innovat, Ctr Excellen…	Dechpichai, P (corresponding author), King Mongkuts Univ Technol Thonburi KMUTT, Fac Sci, Dept Math, Bangkok 10140, Thailand.		Artificial intelligence; Deep learning; Machine learning; Neural networks; Rainfall; Imputation; Missing data	NEURAL-NETWORKS; TIME-SERIES; REGRESSION; PRECIPITATION; MODELS	Article	METHODSX	MULTIDISCIPLINARY SCIENCES|Q2|61/134	1.6	0.8	Multidisciplinary Sciences			Thailand	Thailand	King Mongkuts Univ Technol Thonburi KMUTT(Thailand)	King Mongkuts Univ Technol Thonburi KMUTT(Thailand)	Math	Math	Q2|61/134	0	J	Wangwongchai, A; Waqas, M; Dechpichai, P; Hlaing, PT; Ahmad, S; Humphries, UW				Wangwongchai, Angkool; Waqas, Muhammad; Dechpichai, Porntip; Hlaing, Phyo Thandar; Ahmad, Shakeel; Humphries, Usa Wannasingha			Imputation of missing daily rainfall data; A comparison between artificial intelligence and statistical techniques	METHODSX			English	Article
13	2021	MethodsX	Jalaee, Sayyed Abdolmajid(Iran)	Jalaee, SA; Shakibaei, A; Akbarifard, H; Horry, HR; GhasemiNejad, A; Robati, FN; Zarin, NA; Derakhshani, R	Jalaee, Sayyed Abdolmajid; Shakibaei, Alireza; Akbarifard, Hossein; Horry, Hamid Reza; GhasemiNejad, Amin; Robati, Fateme Nazari; Zarin, Naeeme Amani; Derakhshani, Reza		Derakhshani, Reza(Netherlands)		A	Science & Technology - Other Topics	[Jalaee, Sayyed Abdolmajid; Shakibaei, Alireza; Akbarifard, Hossein; Horry, Hamid Reza; GhasemiNejad, Amin; Robati, Fateme Nazari; Zarin, Naeeme Amani] Shahid Bahonar Univ Kerman, Fac Econ & Management, Dept Econ, Kerman, Iran; [Derakhshani, Reza] Shahid Bahonar Univ Kerman, Dept Geol, Kerman, Iran; [Derakhshani, Reza] Univ Utrecht, Dept Earth Sci, Utrecht, Netherlands	Derakhshani, R (corresponding author), Univ Utrecht, Dept Earth Sci, Utrecht, Netherlands.		Global climate changes; Metaheuristic method; Optimization algorithm		Article	METHODSX	MULTIDISCIPLINARY SCIENCES|Q2|61/134	1.6	0.8	Multidisciplinary Sciences			Iran	Netherlands	Shahid Bahonar Univ Kerman(Iran)	Univ Utrecht(Netherlands)	Econ	Earth Sci	Q2|61/134	0	J	Jalaee, SA; Shakibaei, A; Akbarifard, H; Horry, HR; GhasemiNejad, A; Robati, FN; Zarin, NA; Derakhshani, R				Jalaee, Sayyed Abdolmajid; Shakibaei, Alireza; Akbarifard, Hossein; Horry, Hamid Reza; GhasemiNejad, Amin; Robati, Fateme Nazari; Zarin, Naeeme Amani; Derakhshani, Reza			A novel hybrid method based on Cuckoo optimization algorithm and artificial neural network to forecast world's carbon dioxide emission	METHODSX			English	Article
13	2024	MethodsX	Sanchez-Machado, Dalia I.(Mexico)	Sánchez-Machado, DI; López-Cervantes, J; Escárcega-Galaz, AA; Campas-Baypoli, ON; Martínez-Ibarra, DM; Rascón-León, S	Sanchez-Machado, Dalia I.; Lopez-Cervantes, Jaime; Escarcega-Galaz, Ana A.; Campas-Baypoli, Olga N.; Martinez-Ibarra, Diana M.; Rascon-Leon, Salvador		Escarcega-Galaz, Ana A.(Mexico)		A	Science & Technology - Other Topics	[Sanchez-Machado, Dalia I.; Lopez-Cervantes, Jaime; Escarcega-Galaz, Ana A.; Campas-Baypoli, Olga N.; Martinez-Ibarra, Diana M.; Rascon-Leon, Salvador] Inst Tecnol Sonora, Obregon MX-85000, Sonora, Mexico	Escárcega-Galaz, AA (corresponding author), Inst Tecnol Sonora, Obregon MX-85000, Sonora, Mexico.		Chitosan; Deacetylation; Films; Spectrophotometry; 1 H NMR	N-ACETYLATION; CHITIN	Article	METHODSX	MULTIDISCIPLINARY SCIENCES|Q2|61/134	1.6	0.8	Multidisciplinary Sciences			Mexico	Mexico	Inst Tecnol Sonora(Mexico)	Inst Tecnol Sonora(Mexico)	Obregon MX-85000	Sonora	Q2|61/134	0	J	Sánchez-Machado, DI; López-Cervantes, J; Escárcega-Galaz, AA; Campas-Baypoli, ON; Martínez-Ibarra, DM; Rascón-León, S				Sanchez-Machado, Dalia I.; Lopez-Cervantes, Jaime; Escarcega-Galaz, Ana A.; Campas-Baypoli, Olga N.; Martinez-Ibarra, Diana M.; Rascon-Leon, Salvador			Measurement of the degree of deacetylation in chitosan films by FTIR, 1 H NMR and UV spectrophotometry	METHODSX			English	Article
13	2021	MethodsX	Zhu, Chunmao(Japan)	Zhu, CM; Kanaya, Y; Tsuchiya, M; Nakajima, R; Nomaki, H; Kitahashi, T; Fujikura, K	Zhu, Chunmao; Kanaya, Yugo; Tsuchiya, Masashi; Nakajima, Ryota; Nomaki, Hidetaka; Kitahashi, Tomo; Fujikura, Katsunori		Zhu, Chunmao(Japan)		A	Science & Technology - Other Topics	[Zhu, Chunmao; Kanaya, Yugo] Japan Agcy Marine Earth Sci & Technol JAMSTEC, Earth Surface Syst Res Ctr, Res Inst Global Change, Yokohama, Kanagawa 2360001, Japan; [Tsuchiya, Masashi; Nakajima, Ryota; Kitahashi, Tomo; Fujikura, Katsunori] Japan Agcy Marine Earth Sci & Technol JAMSTEC, Res Inst Global Change, Marine Biodivers & Environm Assessment Res Ctr, Yokosuka, Kanagawa 2370061, Japan; [Nomaki…	Zhu, CM (corresponding author), Japan Agcy Marine Earth Sci & Technol JAMSTEC, Earth Surface Syst Res Ctr, Res Inst Global Change, Yokohama, Kanagawa 2360001, Japan.		Plastic pollution; Near-infrared spectroscopy; Macro-photography	IDENTIFICATION	Article	METHODSX	MULTIDISCIPLINARY SCIENCES|Q2|61/134	1.6	0.8	Multidisciplinary Sciences			Japan	Japan	Japan Agcy Marine Earth Sci & Technol JAMSTEC(Japan)	Earth Surface Syst Res Ctr(Japan)	Earth Surface Syst Res Ctr	Earth Surface Syst Res Ctr	Q2|61/134	0	J	Zhu, CM; Kanaya, Y; Tsuchiya, M; Nakajima, R; Nomaki, H; Kitahashi, T; Fujikura, K				Zhu, Chunmao; Kanaya, Yugo; Tsuchiya, Masashi; Nakajima, Ryota; Nomaki, Hidetaka; Kitahashi, Tomo; Fujikura, Katsunori			Optimization of a hyperspectral imaging system for rapid detection of microplastics down to 100 μm	METHODSX			English	Article
13	2020	MethodsX	Diamond, Bram R.(U.S)	Diamond, BR; Mac Donald, CL; Frau-Pascual, A; Snider, SB; Fischl, B; Dams-O'Connor, K; Edlow, BL	Diamond, Bram R.; Mac Donald, Christine L.; Frau-Pascual, Aina; Snider, Samuel B.; Fischl, Bruce; Dams-O'Connor, Kristen; Edlow, Brian L.		Dams-O'Connor, Kristen(U.S)		A	Science & Technology - Other Topics	[Diamond, Bram R.; Frau-Pascual, Aina; Snider, Samuel B.; Edlow, Brian L.] Massachusetts Gen Hosp, Dept Neurol, Ctr Neurotechnol & Neurorecovery, Boston, MA 02114 USA; [Diamond, Bram R.; Frau-Pascual, Aina; Snider, Samuel B.; Edlow, Brian L.] Harvard Med Sch, Boston, MA 02115 USA; [Diamond, Bram R.; Frau-Pascual, Aina; Fischl, Bruce; Edlow, Brian L.] Massachusetts Gen Hosp, Dept Radiol, Athinoula…	Dams-O'Connor, K (corresponding author), Icahn Sch Med Mt Sinai, Dept Rehabil & Human Performance, New York, NY 10029 USA.;Dams-O'Connor, K (corresponding author), Icahn Sch Med Mt Sinai, Dept Neurol, New York, NY 10029 USA.		Traumatic brain injury; Contusion; Mri; FreeSurfer; Neurodegeneration	HUMAN CEREBRAL-CORTEX; COMMON DATA ELEMENTS; SEGMENTATION; MULTICENTER; THICKNESS; MODERATE; OUTCOMES; ATROPHY	Article	METHODSX	MULTIDISCIPLINARY SCIENCES|Q2|61/134	1.6	0.8	Multidisciplinary Sciences			U.S	U.S	Massachusetts Gen Hosp(U.S)	Icahn Sch Med Mt Sinai(U.S)	Neurol	Rehabil & Human Performance	Q2|61/134	0	J	Diamond, BR; Mac Donald, CL; Frau-Pascual, A; Snider, SB; Fischl, B; Dams-O'Connor, K; Edlow, BL				Diamond, Bram R.; Mac Donald, Christine L.; Frau-Pascual, Aina; Snider, Samuel B.; Fischl, Bruce; Dams-O'Connor, Kristen; Edlow, Brian L.			Optimizing the accuracy of cortical volumetric analysis in traumatic brain injury	METHODSX			English	Article
13	2020	MethodsX	Ferrante, M.(Italy)	Ferrante, M; Conti, GO; Zuccarello, P	Ferrante, M.; Conti, G. Oliveri; Zuccarello, P.		Ferrante, M.(Italy)		A	Science & Technology - Other Topics	[Ferrante, M.; Conti, G. Oliveri; Zuccarello, P.] Univ Catania, Environm & Food Hyg Labs LIAA, Dept Med Surg Sci & Adv Technol GF Ingrassia, Hyg & Publ Hlth, Via S Sofia 87, I-95123 Catania, Italy	Ferrante, M (corresponding author), Univ Catania, Environm & Food Hyg Labs LIAA, Dept Med Surg Sci & Adv Technol GF Ingrassia, Hyg & Publ Hlth, Via S Sofia 87, I-95123 Catania, Italy.		Water; Food; Soil; Waste; Air; Biological sample; Human health; Exposure risk; Plastic debris; Plastic particles; Environmental health; Toxicology; Epidemiology; Hygiene; Toxicokinetic; Toxicodynamic; Microplastic; Nanoplastic		Article	METHODSX	MULTIDISCIPLINARY SCIENCES|Q2|61/134	1.6	0.8	Multidisciplinary Sciences			Italy	Italy	Univ Catania(Italy)	Univ Catania(Italy)	Med Surg Sci & Adv Technol GF Ingrassia	Med Surg Sci & Adv Technol GF Ingrassia	Q2|61/134	0	J	Ferrante, M; Conti, GO; Zuccarello, P				Ferrante, M.; Conti, G. Oliveri; Zuccarello, P.			Patent method for the extraction and determination of micro- and nano- plastics in organic and inorganic matrix samples: An application on vegetals	METHODSX			English	Article
12	2021	MethodsX	Kozlowski, Arkadiusz(Poland)	Kozlowski, A; Kaliszewski, A; Dabrowski, J; Klimek, H	Kozlowski, Arkadiusz; Kaliszewski, Adam; Dabrowski, Janusz; Klimek, Hanna		Kozlowski, Arkadiusz(Poland)		A	Science & Technology - Other Topics	[Kozlowski, Arkadiusz] Univ Gdansk, Dept Stat, Fac Management, Ul Armii Krajowej 101, PL-81824 Sopot, Poland; [Kaliszewski, Adam; Dabrowski, Janusz; Klimek, Hanna] Univ Gdansk, Inst Maritime Transport & Seaborne Trade, Fac Econ, Armii Krajowej 119-121, PL-81824 Sopot, Poland	Kozlowski, A (corresponding author), Univ Gdansk, Dept Stat, Fac Management, Ul Armii Krajowej 101, PL-81824 Sopot, Poland.		Hard-to-reach populations; Nonprobability sampling; Global surveys; Snowball sampling; Online surveys		Article	METHODSX	MULTIDISCIPLINARY SCIENCES|Q2|61/134	1.6	0.8	Multidisciplinary Sciences			Poland	Poland	Univ Gdansk(Poland)	Univ Gdansk(Poland)	Stat	Stat	Q2|61/134	0	J	Kozlowski, A; Kaliszewski, A; Dabrowski, J; Klimek, H				Kozlowski, Arkadiusz; Kaliszewski, Adam; Dabrowski, Janusz; Klimek, Hanna			Virtual network sampling method using LinkedIn	METHODSX			English	Article
12	2022	MethodsX	Kvaestad, Bjarne(Norway)	Kvaestad, B; Hansen, BH; Davies, E	Kvaestad, Bjarne; Hansen, Bjorn Henrik; Davies, Emlyn		Kvaestad, Bjarne(Norway)		A	Science & Technology - Other Topics	[Kvaestad, Bjarne; Hansen, Bjorn Henrik; Davies, Emlyn] SINTEF Ocean Environm & New Resources, Brattorkaia 17C, NO-7010 Trondheim, Norway	Kvaestad, B (corresponding author), SINTEF Ocean Environm & New Resources, Brattorkaia 17C, NO-7010 Trondheim, Norway.		Morphometrics; Ecotoxicity; Microscopy; Machine learning; Artificial neural networks; Instance segmenting; Machine vision		Article	METHODSX	MULTIDISCIPLINARY SCIENCES|Q2|61/134	1.6	0.8	Multidisciplinary Sciences			Norway	Norway	SINTEF Ocean Environm & New Resources(Norway)	SINTEF Ocean Environm & New Resources(Norway)	Brattorkaia 17C	NO-7010 Trondheim	Q2|61/134	0	J	Kvaestad, B; Hansen, BH; Davies, E				Kvaestad, Bjarne; Hansen, Bjorn Henrik; Davies, Emlyn			Automated morphometrics on microscopy images of Atlantic cod larvae using Mask R-CNN and classical machine vision techniques	METHODSX			English	Article
12	2022	MethodsX	Stegmann, Paul(Netherlands)	Stegmann, P; Daioglou, V; Londo, M; Junginger, M	Stegmann, Paul; Daioglou, Vassilis; Londo, Marc; Junginger, Martin		Stegmann, Paul(Netherlands)		A	Science & Technology - Other Topics	[Stegmann, Paul; Daioglou, Vassilis; Londo, Marc; Junginger, Martin] Univ Utrecht, Utrecht, Netherlands; [Stegmann, Paul; Daioglou, Vassilis] PBL Netherlands Environm Assessment Agcy, The Hague, Netherlands; [Londo, Marc] Netherlands Assoc Renewable Energy NVDE, Utrecht, Netherlands	Stegmann, P (corresponding author), Univ Utrecht, Utrecht, Netherlands.;Stegmann, P (corresponding author), PBL Netherlands Environm Assessment Agcy, The Hague, Netherlands.		Plastics; Climate change; Circular economy; Recycling; Waste; Waste management; Bioeconomy; Biomass; Greenhouse-gas emissions; Integrated assessment modeling	LIFE-CYCLE ASSESSMENT; WASTE; FUEL	Article	METHODSX	MULTIDISCIPLINARY SCIENCES|Q2|61/134	1.6	0.8	Multidisciplinary Sciences			Netherlands	Netherlands	Univ Utrecht(Netherlands)	Univ Utrecht(Netherlands)	Netherlands	Netherlands.;Stegmann	Q2|61/134	0	J	Stegmann, P; Daioglou, V; Londo, M; Junginger, M				Stegmann, Paul; Daioglou, Vassilis; Londo, Marc; Junginger, Martin			The plastics integrated assessment model (PLAIA): Assessing emission mitigation pathways and circular economy strategies for the plastics sector	METHODSX			English	Article
12	2020	MethodsX	Robati, Fateme Nazari(Iran)	Robati, FN; Iranmanesh, S	Robati, Fateme Nazari; Iranmanesh, Saeed		Robati, Fateme Nazari(Iran)		A	Science & Technology - Other Topics	[Robati, Fateme Nazari; Iranmanesh, Saeed] Shahid Bahonar Univ Kerman, Fac Econ & Management, Dept Econ, Kerman, Iran	Robati, FN (corresponding author), Shahid Bahonar Univ Kerman, Fac Econ & Management, Dept Econ, Kerman, Iran.		Inflation; Unemployment rate; Optimization; ANFIS-PSO		Article	METHODSX	MULTIDISCIPLINARY SCIENCES|Q2|61/134	1.6	0.8	Multidisciplinary Sciences			Iran	Iran	Shahid Bahonar Univ Kerman(Iran)	Shahid Bahonar Univ Kerman(Iran)	Econ	Econ	Q2|61/134	0	J	Robati, FN; Iranmanesh, S				Robati, Fateme Nazari; Iranmanesh, Saeed			Inflation rate modeling: Adaptive neuro-fuzzy inference system approach and particle swarm optimization algorithm (ANFIS-PSO)	METHODSX			English	Article
12	2020	MethodsX	Alladio, Eugenio(Italy)	Alladio, E; Amante, E; Bozzolino, C; Seganti, F; Salomone, A; Vincenti, M; Desharnais, B	Alladio, Eugenio; Amante, Eleonora; Bozzolino, Cristina; Seganti, Fabrizio; Salomone, Alberto; Vincenti, Marco; Desharnais, Brigitte		Amante, Eleonora(Italy)		A	Science & Technology - Other Topics	[Alladio, Eugenio; Amante, Eleonora; Bozzolino, Cristina; Salomone, Alberto; Vincenti, Marco] Univ Torino, Dipartimento Chim, Turin, Italy; [Alladio, Eugenio; Amante, Eleonora; Seganti, Fabrizio; Salomone, Alberto; Vincenti, Marco] Ctr Reg Antidoping & Tossicol A Bertinaria, Turin, Italy; [Desharnais, Brigitte] Lab Sci Judiciaires & Med Legale, Montreal, PQ, Canada	Amante, E (corresponding author), Univ Torino, Dipartimento Chim, Turin, Italy.		Chromatographic method; Validation protocol; Multiresidual analysis; GC-MS	SELECTION	Article	METHODSX	MULTIDISCIPLINARY SCIENCES|Q2|61/134	1.6	0.8	Multidisciplinary Sciences			Italy	Italy	Univ Torino(Italy)	Univ Torino(Italy)	Dipartimento Chim	Turin	Q2|61/134	0	J	Alladio, E; Amante, E; Bozzolino, C; Seganti, F; Salomone, A; Vincenti, M; Desharnais, B				Alladio, Eugenio; Amante, Eleonora; Bozzolino, Cristina; Seganti, Fabrizio; Salomone, Alberto; Vincenti, Marco; Desharnais, Brigitte			Experimental and statistical protocol for the effective validation of chromatographic analytical methods	METHODSX			English	Article
12	2023	MethodsX	Kukkola, Anna(U.K)	Kukkola, A; Krause, S; Yonan, Y; Kelleher, L; Schneidewind, U; Smith, GHS; Nel, H; Lynch, I	Kukkola, Anna; Krause, Stefan; Yonan, Yasmin; Kelleher, Liam; Schneidewind, Uwe; Smith, Gregory H. Sambrook; Nel, Holly; Lynch, Iseult		Kukkola, Anna(U.K)		A	Science & Technology - Other Topics	[Kukkola, Anna; Krause, Stefan; Yonan, Yasmin; Kelleher, Liam; Schneidewind, Uwe; Smith, Gregory H. Sambrook; Nel, Holly; Lynch, Iseult] Univ Birmingham, Sch Geog Earth & Environm Sci, Birmingham B15 2TT, England; [Krause, Stefan; Kelleher, Liam; Lynch, Iseult] Univ Birmingham, Inst Global Innovat, Birmingham B15 2TT, England; [Krause, Stefan] Univ Lyon, LEHNA Lab Ecol Hydrosyst Nat & Anthropises…	Kukkola, A (corresponding author), Univ Birmingham, Sch Geog Earth & Environm Sci, Birmingham B15 2TT, England.		Microplastics; Identification key; Nile Red; Fluorescence microscopy; Particle counting; Fibres; Fragments; Detection; Detection limits; Identification	NILE RED; QUANTIFICATION; WATER	Article	METHODSX	MULTIDISCIPLINARY SCIENCES|Q2|61/134	1.6	0.8	Multidisciplinary Sciences			U.K	U.K	Univ Birmingham(U.K)	Univ Birmingham(U.K)	Geog Earth & Environm Sci	Sch Geog Earth & Environm Sci	Q2|61/134	0	J	Kukkola, A; Krause, S; Yonan, Y; Kelleher, L; Schneidewind, U; Smith, GHS; Nel, H; Lynch, I				Kukkola, Anna; Krause, Stefan; Yonan, Yasmin; Kelleher, Liam; Schneidewind, Uwe; Smith, Gregory H. Sambrook; Nel, Holly; Lynch, Iseult			Easy and accessible way to calibrate a fluorescence microscope and to create a microplastic identification key	METHODSX			English	Article
12	2023	MethodsX	Munene, Emily N.(Kenya)	Munene, EN; Hashim, NO; Ambusso, WN	Munene, Emily N.; Hashim, Nadir O.; Ambusso, Willis N.		Munene, Emily N.(Kenya)		A	Science & Technology - Other Topics	[Munene, Emily N.; Hashim, Nadir O.; Ambusso, Willis N.] Kenyatta Univ, Phys Dept, POB 43844, Nairobi, Kenya	Munene, EN (corresponding author), Kenyatta Univ, Phys Dept, POB 43844, Nairobi, Kenya.		Cancer; Non-cancer risks; Chronic daily intake; Hazard quotient	CONTAMINATION; GROUNDWATER; CHILDREN; LEAD	Article	METHODSX	MULTIDISCIPLINARY SCIENCES|Q2|61/134	1.6	0.8	Multidisciplinary Sciences			Kenya	Kenya	Kenyatta Univ(Kenya)	Kenyatta Univ(Kenya)	POB 43844	POB 43844	Q2|61/134	0	J	Munene, EN; Hashim, NO; Ambusso, WN				Munene, Emily N.; Hashim, Nadir O.; Ambusso, Willis N.			Human health risk assessment of heavy metal concentration in surface water of Sosian river, Eldoret town, Uasin-Gishu County Kenya	METHODSX			English	Article
12	2023	MethodsX	Salvia, Roser(Spain)	Salvia, R; Rico, LG; Bradford, JA; Ward, MD; Olszowy, MW; Martínez, C; Madrid-Aris, AD; Grífols, JR; Ancochea, A; Gomez-Muñoz, L; Vives-Pi, M; Martínez-Cáceres, E; Fernández, MA; Sorigue, M; Petriz, J	Salvia, Roser; Rico, Laura G.; Bradford, Jolene A.; Ward, Michael D.; Olszowy, Michael W.; Martinez, Cristina; Madrid-Aris, Alvaro Domingo; Grifols, Joan R.; Ancochea, Agueda; Gomez-Munoz, Laia; Vives-Pi, Marta; Martinez-Caceres, Eva; Fernandez, Marco A.; Sorigue, Marc; Petriz, Jordi		Petriz, Jordi(Spain)		A	Science & Technology - Other Topics	[Salvia, Roser; Rico, Laura G.; Gomez-Munoz, Laia; Vives-Pi, Marta; Martinez-Caceres, Eva; Fernandez, Marco A.; Sorigue, Marc; Petriz, Jordi] Univ Autonoma Barcelona UAB, ICO Hosp Germans Trias I Pujol, Germans Trias I Pujol Res Inst IGTP, Barcelona, Spain; [Salvia, Roser; Gomez-Munoz, Laia; Vives-Pi, Marta; Martinez-Caceres, Eva] Univ Autonoma Barcelona UAB, Dept Cell Biol Physiol & Immunol, Bar…	Petriz, J (corresponding author), Univ Autonoma Barcelona UAB, ICO Hosp Germans Trias I Pujol, Germans Trias I Pujol Res Inst IGTP, Barcelona, Spain.		Nanoplastics; Plastic pollution; Blood; Flow cytometry; Live Cell Imaging; Nile Red	NILE RED; MICROPLASTICS; ENTANGLEMENT; DEGRADATION	Article	METHODSX	MULTIDISCIPLINARY SCIENCES|Q2|61/134	1.6	0.8	Multidisciplinary Sciences			Spain	Spain	Univ Autonoma Barcelona UAB(Spain)	Univ Autonoma Barcelona UAB(Spain)	Germans Trias I Pujol Res IGTP	Germans Trias I Pujol Res Inst IGTP	Q2|61/134	0	J	Salvia, R; Rico, LG; Bradford, JA; Ward, MD; Olszowy, MW; Martínez, C; Madrid-Aris, AD; Grífols, JR; Ancochea, A; Gomez-Muñoz, L; Vives-Pi, M; Martínez-Cáceres, E; Fernández, MA; Sorigue, M; Petriz, J				Salvia, Roser; Rico, Laura G.; Bradford, Jolene A.; Ward, Michael D.; Olszowy, Michael W.; Martinez, Cristina; Madrid-Aris, Alvaro Domingo; Grifols, Joan R.; Ancochea, Agueda; Gomez-Munoz, Laia; Vives-Pi, Marta; Martinez-Caceres, Eva; Fernandez, Marco A.; Sorigue, Marc; Petriz, Jordi			Fast-screening flow cytometry method for detecting nanoplastics in human peripheral blood	METHODSX			English	Article
12	2021	MethodsX	Shu, Yiheng(U.S)	Shu, YH; Roe, BE; Bender, K	Shu, Yiheng; Roe, Brian E.; Bender, Kathryn		Shu, Yiheng(U.S)		A	Science & Technology - Other Topics	[Shu, Yiheng; Roe, Brian E.] Ohio State Univ, Dept Agr Environm & Dev Econ, Columbus, OH 43210 USA; [Bender, Kathryn] Allegheny Coll, Dept Econ, Meadville, PA 16335 USA	Shu, YH (corresponding author), Ohio State Univ, Dept Agr Environm & Dev Econ, Columbus, OH 43210 USA.		Food waste; Food loss; Questionnaire; Intervention; Self-report; Experiment; Validation; Power analysis; Survey design	BEHAVIORS	Article	METHODSX	MULTIDISCIPLINARY SCIENCES|Q2|61/134	1.6	0.8	Multidisciplinary Sciences			U.S	U.S	Ohio State Univ(U.S)	Ohio State Univ(U.S)	Agr Environm & Dev Econ	Agr Environm & Dev Econ	Q2|61/134	0	J	Shu, YH; Roe, BE; Bender, K				Shu, Yiheng; Roe, Brian E.; Bender, Kathryn			Adapting, refining and expanding a validated questionnaire to measure food waste in U.S. households	METHODSX			English	Article
12	2020	MethodsX	Ionov, Maksim(Poland)	Ionov, M; Gontarek, W; Bryszewska, M	Ionov, Maksim; Gontarek, Wojciech; Bryszewska, Maria		Ionov, Maksim(Poland)		A	Science & Technology - Other Topics	[Ionov, Maksim; Bryszewska, Maria] Univ Lodz, Fac Biol & Environm Protect, Dept Gen Biophys, Pomorska St 141-143, PL-90236 Lodz, Poland; [Gontarek, Wojciech] Gravita Clin Ctr Lodz, Kniaziewicza St Lodz 20, PL-90001 Lodz, Poland	Ionov, M (corresponding author), Univ Lodz, Fac Biol & Environm Protect, Dept Gen Biophys, Pomorska St 141-143, PL-90236 Lodz, Poland.		Zeta potential method; Semen analysis; Membrane charge	RAPID SPERM COUNT; CHAMBER; FERTILIZATION; MORPHOLOGY	Article	METHODSX	MULTIDISCIPLINARY SCIENCES|Q2|61/134	1.6	0.8	Multidisciplinary Sciences			Poland	Poland	Univ Lodz(Poland)	Univ Lodz(Poland)	Gen Biophys	Gen Biophys	Q2|61/134	0	J	Ionov, M; Gontarek, W; Bryszewska, M				Ionov, Maksim; Gontarek, Wojciech; Bryszewska, Maria			Zeta potential technique for analyzing semen quality	METHODSX			English	Article
12	2020	MethodsX	Aalders, Jeffrey(Belgium)	Aalders, J; Léger, L; Tuerlings, T; Ledda, S; van Hengel, J	Aalders, Jeffrey; Leger, Laurens; Tuerlings, Tim; Ledda, Sergio; van Hengel, Jolanda		van Hengel, Jolanda(Belgium)		A	Science & Technology - Other Topics	[Aalders, Jeffrey; Leger, Laurens; Tuerlings, Tim; van Hengel, Jolanda] Univ Ghent, Dept Human Struct & Repair, Med Cell Biol Res Grp, Fac Med & Hlth Sci, Corneel Heymanslaan 10,Bldg B,Entrance 36, B-9000 Ghent, Belgium; [Ledda, Sergio] Univ Sassari, Dept Vet Med, Sassari, Italy	van Hengel, J (corresponding author), Univ Ghent, Dept Human Struct & Repair, Med Cell Biol Res Grp, Fac Med & Hlth Sci, Corneel Heymanslaan 10,Bldg B,Entrance 36, B-9000 Ghent, Belgium.		Cardiomyocytes; Human stem cells; Cell culture techniques; In vitro modelling; Liquid marbles	PLURIPOTENT STEM-CELLS; GENERATION	Article	METHODSX	MULTIDISCIPLINARY SCIENCES|Q2|61/134	1.6	0.8	Multidisciplinary Sciences			Belgium	Belgium	Univ Ghent(Belgium)	Univ Ghent(Belgium)	Human Struct & Repair	Human Struct & Repair	Q2|61/134	0	J	Aalders, J; Léger, L; Tuerlings, T; Ledda, S; van Hengel, J				Aalders, Jeffrey; Leger, Laurens; Tuerlings, Tim; Ledda, Sergio; van Hengel, Jolanda			Liquid marble technology to create cost-effective 3D cardiospheres as a platform for in vitro drug testing and disease modelling	METHODSX			English	Article
12	2022	MethodsX	Garzarelli, Valeria(Italy)	Garzarelli, V; Ferrara, F; Primiceri, E; Chiriacò, MS	Garzarelli, Valeria; Ferrara, Francesco; Primiceri, Elisabetta; Chiriaco, Maria Serena		Chiriaco, Maria Serena(Italy)		A	Science & Technology - Other Topics	[Garzarelli, Valeria] Univ Salento, Dept Math & Phys E de Giorgi, Via Arnesano, I-73100 Lecce, Italy; [Garzarelli, Valeria; Ferrara, Francesco; Primiceri, Elisabetta; Chiriaco, Maria Serena] CNR NANOTEC, Inst Nanotechnol, Via Monteroni, I-73100 Lecce, Italy; [Ferrara, Francesco] STMicroelectronics Srl, Via Monteroni, I-73100 Lecce, Italy	Ferrara, F; Chiriacò, MS (corresponding author), CNR NANOTEC, Inst Nanotechnol, Via Monteroni, I-73100 Lecce, Italy.;Ferrara, F (corresponding author), STMicroelectronics Srl, Via Monteroni, I-73100 Lecce, Italy.		Sample handling; Body fluid; Biomarkers; Diagnosis; Screening	CELL-FREE DNA; SAMPLE COLLECTION; STORAGE; SALIVA; FLUID; BIOMARKERS; STABILITY; DIAGNOSIS; EXOSOMES; PLASMA	Article	METHODSX	MULTIDISCIPLINARY SCIENCES|Q2|61/134	1.6	0.8	Multidisciplinary Sciences			Italy	Italy	Univ Salento(Italy)	CNR NANOTEC(Italy)	Math & Phys E de Giorgi	Via Monteroni	Q2|61/134	0	J	Garzarelli, V; Ferrara, F; Primiceri, E; Chiriacò, MS				Garzarelli, Valeria; Ferrara, Francesco; Primiceri, Elisabetta; Chiriaco, Maria Serena			Biofluids manipulation methods for liquid biopsy in minimally-invasive assays	METHODSX			English	Article
12	2020	MethodsX	Luci, Giacomo(Italy)	Luci, G	Luci, Giacomo		Luci, Giacomo(Italy)		A	Science & Technology - Other Topics	[Luci, Giacomo] Univ Pisa, Dept Clin & Expt Med, Via Roma 55, I-56126 Pisa, Italy	Luci, G (corresponding author), Univ Pisa, Dept Clin & Expt Med, Via Roma 55, I-56126 Pisa, Italy.		OTA; Solid phase extraction; Liquid chromatography	SOLID-PHASE EXTRACTION; PERFORMANCE LIQUID-CHROMATOGRAPHY; MOLECULARLY IMPRINTED POLYMER; FLUORESCENCE DETECTION; CLEANUP; TISSUES; EXPOSURE	Article	METHODSX	MULTIDISCIPLINARY SCIENCES|Q2|61/134	1.6	0.8	Multidisciplinary Sciences			Italy	Italy	Univ Pisa(Italy)	Univ Pisa(Italy)	Clin & Expt Med	Clin & Expt Med	Q2|61/134	0	J	Luci, G				Luci, Giacomo			A rapid HPLC-FLD method for Ochratoxin A detection in pig muscle, kidney, liver by using enzymatic digestion with MISPE extraction	METHODSX			English	Article
12	2020	MethodsX	Santana, Harrson S.(Brazil)	Santana, HS; da Silva, AGP; Lopes, MGM; Rodrigues, AC; Taranto, OP; Silva, JL	Santana, Harrson S.; da Silva, Adriano G. P.; Lopes, Mariana G. M.; Rodrigues, Alan C.; Taranto, Osvaldir P.; Silva Jr, Joao Lameu		Santana, Harrson S.(Brazil)		A	Science & Technology - Other Topics	[Santana, Harrson S.; da Silva, Adriano G. P.; Lopes, Mariana G. M.; Rodrigues, Alan C.; Taranto, Osvaldir P.] Univ Estadual Campinas, Sch Chem Engn, BR-13083852 Campinas, SP, Brazil; [Silva Jr, Joao Lameu] Fed Inst Educ Sci & Technol South Minas Gerais, BR-37560260 Pouso Alegre, MG, Brazil	Santana, HS (corresponding author), Univ Estadual Campinas, Sch Chem Engn, BR-13083852 Campinas, SP, Brazil.;Silva, JL (corresponding author), Fed Inst Educ Sci & Technol South Minas Gerais, BR-37560260 Pouso Alegre, MG, Brazil.		Microfluidics; Microreactor; Numerical simulation; Process optimization; Computational fluid dynamics	BIODIESEL SYNTHESIS; SMALL-SCALE; FLOW; MICROCHANNELS; MICROMIXER; OIL	Article	METHODSX	MULTIDISCIPLINARY SCIENCES|Q2|61/134	1.6	0.8	Multidisciplinary Sciences			Brazil	Brazil	Univ Estadual Campinas(Brazil)	Univ Estadual Campinas(Brazil)	Chem Engn	Sch Chem Engn	Q2|61/134	0	J	Santana, HS; da Silva, AGP; Lopes, MGM; Rodrigues, AC; Taranto, OP; Silva, JL				Santana, Harrson S.; da Silva, Adriano G. P.; Lopes, Mariana G. M.; Rodrigues, Alan C.; Taranto, Osvaldir P.; Silva Jr, Joao Lameu			Computational methodology for the development of microdevices and microreactors with ANSYS CFX	METHODSX			English	Article
12	2023	MethodsX	Zeydalinejad, Nejat(Iran)	Zeydalinejad, N	Zeydalinejad, Nejat		Zeydalinejad, Nejat(Iran)		A	Science & Technology - Other Topics	[Zeydalinejad, Nejat] Shahid Beheshti Univ, Sch Earth Sci, Dept Minerals & Groundwater Resources, Tehran, Iran	Zeydalinejad, N (corresponding author), Shahid Beheshti Univ, Sch Earth Sci, Dept Minerals & Groundwater Resources, Tehran, Iran.		Groundwater resilience; Aquifer; Groundwater sustainability; Groundwater level; Groundwater storage	SOCIO-HYDROLOGICAL RESILIENCE; WATER-SUPPLY SYSTEMS; CLIMATE-CHANGE; UNCERTAINTY; MANAGEMENT; OPTIMIZATION; FRAMEWORK; RESOURCES; STRESS; VULNERABILITY	Article	METHODSX	MULTIDISCIPLINARY SCIENCES|Q2|61/134	1.6	0.8	Multidisciplinary Sciences			Iran	Iran	Shahid Beheshti Univ(Iran)	Shahid Beheshti Univ(Iran)	Minerals & Groundwater Resources	Minerals & Groundwater Resources	Q2|61/134	0	J	Zeydalinejad, N				Zeydalinejad, Nejat			An overview of the methods for evaluating the resilience of groundwater systems	METHODSX			English	Article
12	2021	MethodsX	Huynh, Trinh(Australia)	Huynh, T; Lee, DJ; Applegate, G; Lewis, T	Huynh, Trinh; Lee, David J.; Applegate, Grahame; Lewis, Tom		Huynh, Trinh(Australia)		A	Science & Technology - Other Topics	[Huynh, Trinh; Lee, David J.; Applegate, Grahame; Lewis, Tom] Univ Sunshine Coast, Forest Res Inst, Maroochydore, Qld, Australia; [Huynh, Trinh] Forest Sci Inst Cent Highlands & South Cent, Da Lat, Vietnam; [Lewis, Tom] Dept Agr & Fisheries, Gympie, Qld, Australia	Huynh, T (corresponding author), Univ Sunshine Coast, Forest Res Inst, Maroochydore, Qld, Australia.		Destructively sampled trees; Root systems; Wood density; Canopy area	ABOVEGROUND TREE BIOMASS; EUCALYPTUS FOREST; ROOT BIOMASS; ALLOMETRY; CARBON; GENERALITY; EQUATIONS	Article	METHODSX	MULTIDISCIPLINARY SCIENCES|Q2|61/134	1.6	0.8	Multidisciplinary Sciences			Australia	Australia	Univ Sunshine Coast(Australia)	Univ Sunshine Coast(Australia)	Maroochydore	Maroochydore	Q2|61/134	0	J	Huynh, T; Lee, DJ; Applegate, G; Lewis, T				Huynh, Trinh; Lee, David J.; Applegate, Grahame; Lewis, Tom			Field methods for above and belowground biomass estimation in plantation forests	METHODSX			English	Article
12	2021	MethodsX	Hoboth, Peter(Czech Republic)	Hoboth, P; Sebesta, O; Sztacho, M; Castano, E; Hozák, P	Hoboth, Peter; Sebesta, Ondrej; Sztacho, Martin; Castano, Enrique; Hozak, Pavel		Hozak, Pavel(Czech Republic)		A	Science & Technology - Other Topics	[Hoboth, Peter; Sztacho, Martin; Castano, Enrique; Hozak, Pavel] Czech Acad Sci, Dept Biol Cell Nucleus, Inst Mol Genet, Videnska 1083, Prague 14220, Czech Republic; [Hoboth, Peter; Sebesta, Ondrej] Charles Univ Prague, Fac Sci, Albertov 6, Prague 12800, Czech Republic; [Castano, Enrique] Ctr Invest Cient Yucatan AC, Biochem & Mol Plant Biol Dept, Calle 43 130, Merida 97200, Yucatan, Mexico; [Hoz…	Hozák, P (corresponding author), Czech Acad Sci, Dept Biol Cell Nucleus, Inst Mol Genet, Videnska 1083, Prague 14220, Czech Republic.;Hozák, P (corresponding author), Czech Acad Sci, Inst Mol Genet, Microscopy Ctr, Videnska 1083, Prague 14220, Czech Republic.		Immunofluorescence; Wide-field microscopy; Super-resolution microscopy; ImageJ; Nearest neighbor distance; Cell nucleus; Nuclear architecture; Nuclear speckles; SON; RNA polymerase II; Fibrillarin	MICROSCOPY; COLOCALIZATION; LIMIT	Article	METHODSX	MULTIDISCIPLINARY SCIENCES|Q2|61/134	1.6	0.8	Multidisciplinary Sciences			Czech Republic	Czech Republic	Czech Acad Sci(Czech Republic)	Czech Acad Sci(Czech Republic)	Biol Cell Nucleus	Biol Cell Nucleus	Q2|61/134	0	J	Hoboth, P; Sebesta, O; Sztacho, M; Castano, E; Hozák, P				Hoboth, Peter; Sebesta, Ondrej; Sztacho, Martin; Castano, Enrique; Hozak, Pavel			Dual-color dSTORM imaging and ThunderSTORM image reconstruction and analysis to study the spatial organization of the nuclear phosphatidylinositol phosphates	METHODSX			English	Article
12	2020	MethodsX	Shiri, Sabah(Iran)	Shiri, S; Alizadeh, K; Abbasi, N	Shiri, Sabah; Alizadeh, Kamal; Abbasi, Naser		Abbasi, Naser(Iran)		A	Science & Technology - Other Topics	[Shiri, Sabah; Alizadeh, Kamal] Lorestan Univ, Dept Chem, Khorramabad, Iran; [Shiri, Sabah; Abbasi, Naser] Ilam Univ Med Sci, Biotechnol & Med Plants Res Ctr, Ilam, Iran; [Abbasi, Naser] Ilam Univ Med Sci, Sch Med, Dept Pharmacol, Ilam, Iran	Abbasi, N (corresponding author), Ilam Univ Med Sci, Sch Med, Dept Pharmacol & Biotechnol, Ilam, Iran.;Abbasi, N (corresponding author), Ilam Univ Med Sci, Sch Med, Med Plants Res Ctr, Ilam, Iran.		Ibuprofen; Nanoparticles; Drugs; Extraction; HPLC	NONSTEROIDAL ANTIINFLAMMATORY DRUGS; LIQUID-CHROMATOGRAPHIC METHOD; WASTE-WATER; MASS-SPECTROMETRY; ACIDIC PHARMACEUTICALS; CLONAZEPAM; METHOCARBAMOL; MICROEXTRACTION; PLASMA; NANOCOMPOSITE	Article	METHODSX	MULTIDISCIPLINARY SCIENCES|Q2|61/134	1.6	0.8	Multidisciplinary Sciences			Iran	Iran	Lorestan Univ(Iran)	Ilam Univ Med Sci(Iran)	Chem	Pharmacol & Biotechnol	Q2|61/134	0	J	Shiri, S; Alizadeh, K; Abbasi, N				Shiri, Sabah; Alizadeh, Kamal; Abbasi, Naser			A novel technique for simultaneous determination of drugs using magnetic nanoparticles based dispersive micro-solid-phase extraction in biological fluids and wastewaters	METHODSX			English	Article
12	2022	MethodsX	Dimante-Deimantovica, Inta(Latvia)	Dimante-Deimantovica, I; Suhareva, N; Barone, M; Putna-Nimane, I; Aigars, J	Dimante-Deimantovica, Inta; Suhareva, Natalija; Barone, Marta; Putna-Nimane, Ieva; Aigars, Juris		Dimante-Deimantovica, Inta(Latvia)		A	Science & Technology - Other Topics	[Dimante-Deimantovica, Inta; Suhareva, Natalija; Barone, Marta; Putna-Nimane, Ieva; Aigars, Juris] Agcy Daugavpils Univ, Latvian Inst Aquat Ecol, 4 Voleru Str, LV-1007 Riga, Latvia; [Dimante-Deimantovica, Inta] Univ Latvia, Inst Biol, 1 Jelgavas Str, LV-1004 Riga, Latvia; [Barone, Marta] Daugavpils Univ, Fac Nat Sci & Math, 1 Parades Str, LV-5401 Daugavpils, Latvia	Dimante-Deimantovica, I (corresponding author), Agcy Daugavpils Univ, Latvian Inst Aquat Ecol, 4 Voleru Str, LV-1007 Riga, Latvia.		Microplastics; Environmental samples; Filtration; Density separation; Microplastics; Environmental samples; Filtration; Density separation	EXTRACTION; PROTOCOL	Article	METHODSX	MULTIDISCIPLINARY SCIENCES|Q2|61/134	1.6	0.8	Multidisciplinary Sciences			Latvia	Latvia	Agcy Daugavpils Univ(Latvia)	Agcy Daugavpils Univ(Latvia)	4 Voleru Str	4 Voleru Str	Q2|61/134	0	J	Dimante-Deimantovica, I; Suhareva, N; Barone, M; Putna-Nimane, I; Aigars, J				Dimante-Deimantovica, Inta; Suhareva, Natalija; Barone, Marta; Putna-Nimane, Ieva; Aigars, Juris			Hide-and-seek: Threshold values and contribution towards better understanding of recovery rate in microplastic research	METHODSX			English	Article
12	2021	MethodsX	Alderete, Bruno(Germany)	Alderete, B; Puyol, R; Slawik, S; Espin, E; Mücklich, F; Suarez, S	Alderete, Bruno; Puyol, Rafael; Slawik, Sebastian; Espin, Eric; Muecklich, Frank; Suarez, Sebastian		Alderete, Bruno(Germany)		A	Science & Technology - Other Topics	[Alderete, Bruno; Slawik, Sebastian; Espin, Eric; Muecklich, Frank; Suarez, Sebastian] Saarland Univ, Chair Funct Mat, Campus D3-3, D-66123 Saarbrucken, Germany; [Puyol, Rafael] UCLouvain, ICTEAM, ELEN, Pl Levant,3 Bte L5-03-02, B-1348 Louvain, Belgium	Alderete, B (corresponding author), Saarland Univ, Chair Funct Mat, Campus D3-3, D-66123 Saarbrucken, Germany.		Electrical contact resistance (ECR); Scratch test; Fretting test	RATIO	Article	METHODSX	MULTIDISCIPLINARY SCIENCES|Q2|61/134	1.6	0.8	Multidisciplinary Sciences			Germany	Germany	Saarland Univ(Germany)	Saarland Univ(Germany)	Campus D3-3	Campus D3-3	Q2|61/134	0	J	Alderete, B; Puyol, R; Slawik, S; Espin, E; Mücklich, F; Suarez, S				Alderete, Bruno; Puyol, Rafael; Slawik, Sebastian; Espin, Eric; Muecklich, Frank; Suarez, Sebastian			Multipurpose setup used to characterize tribo-electrical properties of electrical contact materials	METHODSX			English	Article
12	2021	MethodsX	Sunyer-Caldu, Adria(Spain)	Sunyer-Caldú, A; Peiró, A; Díaz, M; Ibáñez, L; Gago-Ferrero, P; Diaz-Cruz, MS	Sunyer-Caldu, Adria; Peiro, Amelia; Diaz, Marta; Ibanez, Lourdes; Gago-Ferrero, Pablo; Diaz-Cruz, M. Silvia		Sunyer-Caldu, Adria(Spain)		A	Science & Technology - Other Topics	[Sunyer-Caldu, Adria; Peiro, Amelia; Gago-Ferrero, Pablo; Diaz-Cruz, M. Silvia] Spanish Council Sci Res CSIC, Inst Environm Assessment & Water Res, Dept Environm Chem, Severo Ochoa Excellence Ctr IDAEA, Jordi Girona 18-26, Barcelona 08034, Spain; [Diaz, Marta; Ibanez, Lourdes] Univ Barcelona, Inst Recerca Pediatr Sant Joan Deu, Dept Endocrinol, Pg Sant Joan Deu 2, E-08950 Barcelona, Spain; [Diaz,…	Sunyer-Caldú, A (corresponding author), Spanish Council Sci Res CSIC, Inst Environm Assessment & Water Res, Dept Environm Chem, Severo Ochoa Excellence Ctr IDAEA, Jordi Girona 18-26, Barcelona 08034, Spain.		Umbilical cord blood; Parabens; Sunscreens; Benzophenones; HPLC; Tandem mass spectrometry	FETAL EXPOSURE; HEALTH; URINE; MILK	Article	METHODSX	MULTIDISCIPLINARY SCIENCES|Q2|61/134	1.6	0.8	Multidisciplinary Sciences			Spain	Spain	Spanish Council Sci Res CSIC(Spain)	Severo Ochoa Excellence Ctr IDAEA(Spain)	Environm Chem	Environm Chem	Q2|61/134	0	J	Sunyer-Caldú, A; Peiró, A; Díaz, M; Ibáñez, L; Gago-Ferrero, P; Diaz-Cruz, MS				Sunyer-Caldu, Adria; Peiro, Amelia; Diaz, Marta; Ibanez, Lourdes; Gago-Ferrero, Pablo; Diaz-Cruz, M. Silvia			Development of a sensitive analytical method for the simultaneous analysis of Benzophenone-type UV filters and paraben preservatives in umbilical cord blood	METHODSX			English	Article
12	2020	MethodsX	Malik, Shipra(U.S)	Malik, S; Slack, FJ; Bahal, R	Malik, Shipra; Slack, Frank J.; Bahal, Raman		Bahal, Raman(U.S)		A	Science & Technology - Other Topics	[Malik, Shipra; Bahal, Raman] Univ Connecticut, Dept Pharmaceut Sci, Storrs, CT 06269 USA; [Slack, Frank J.] Harvard Med Sch, BIDMC Canc Ctr, Dept Pathol, 330 Brookline Ave, Boston, MA 02215 USA	Bahal, R (corresponding author), Univ Connecticut, Dept Pharmaceut Sci, Storrs, CT 06269 USA.		Nucleic acids; Nanoformulations; AntimiR	PNA; DNA; RECOGNITION; MODEL; GENE	Article	METHODSX	MULTIDISCIPLINARY SCIENCES|Q2|61/134	1.6	0.8	Multidisciplinary Sciences			U.S	U.S	Univ Connecticut(U.S)	Univ Connecticut(U.S)	Pharmaceut Sci	Pharmaceut Sci	Q2|61/134	0	J	Malik, S; Slack, FJ; Bahal, R				Malik, Shipra; Slack, Frank J.; Bahal, Raman			Formulation of PLGA nanoparticles containing short cationic peptide nucleic acids	METHODSX			English	Article
12	2020	MethodsX	Tassone, Antonella(Italy)	Tassone, A; Moretti, S; Martino, M; Pirrone, N; Sprovieri, F; Naccarato, A	Tassone, Antonella; Moretti, Sacha; Martino, Maria; Pirrone, Nicola; Sprovieri, Francesca; Naccarato, Attilio		Naccarato, Attilio(Italy)		A	Science & Technology - Other Topics	[Tassone, Antonella; Moretti, Sacha; Martino, Maria; Pirrone, Nicola; Sprovieri, Francesca; Naccarato, Attilio] UNICAL Polifunz, CNR, Inst Atmospher Pollut Res, Div Rende, I-87036 Arcavacata Di Rende, CS, Italy	Naccarato, A (corresponding author), UNICAL Polifunz, CNR, Inst Atmospher Pollut Res, Div Rende, I-87036 Arcavacata Di Rende, CS, Italy.		Mercury; Environmental waters; Contamination issues; Reagent blank; CV-AFS; Sample preparation		Article	METHODSX	MULTIDISCIPLINARY SCIENCES|Q2|61/134	1.6	0.8	Multidisciplinary Sciences			Italy	Italy	UNICAL Polifunz(Italy)	UNICAL Polifunz(Italy)	Rende	Rende	Q2|61/134	0	J	Tassone, A; Moretti, S; Martino, M; Pirrone, N; Sprovieri, F; Naccarato, A				Tassone, Antonella; Moretti, Sacha; Martino, Maria; Pirrone, Nicola; Sprovieri, Francesca; Naccarato, Attilio			Modification of the EPA method 1631E for the quantification of total mercury in natural waters	METHODSX			English	Article
11	2020	MethodsX	Gelinas, Jean-Francois(Canada)	Gélinas, JF; Kiesslich, S; Gilbert, R; Kamen, AA	Gelinas, Jean-Francois; Kiesslich, Sascha; Gilbert, Renald; Kamen, Amine A.		Kamen, Amine A.(Canada)		A	Science & Technology - Other Topics	[Gelinas, Jean-Francois; Kiesslich, Sascha; Gilbert, Renald; Kamen, Amine A.] McGill Univ, Dept Bioengn, 3480 Univ, Montreal, PQ H3A 0E9, Canada; [Gilbert, Renald] Natl Res Council Canada, Human Hlth Therapeut, Montreal, PQ, Canada; [Gelinas, Jean-Francois] Univ Montreal, Hop Maisonneuve Rosemt, Div Hematol Oncol, Res Ctr, Montreal, PQ, Canada	Kamen, AA (corresponding author), McGill Univ, Dept Bioengn, 3480 Univ, Montreal, PQ H3A 0E9, Canada.		rVSV-ZEBOV; Ebola; rVSV-HIV; HIV; dPCR; TCID50	VESICULAR STOMATITIS-VIRUS; QUANTIFICATION; VECTORS; EBOLA; PCR; DNA	Article	METHODSX	MULTIDISCIPLINARY SCIENCES|Q2|61/134	1.6	0.8	Multidisciplinary Sciences			Canada	Canada	McGill Univ(Canada)	McGill Univ(Canada)	Bioengn	Bioengn	Q2|61/134	0	J	Gélinas, JF; Kiesslich, S; Gilbert, R; Kamen, AA				Gelinas, Jean-Francois; Kiesslich, Sascha; Gilbert, Renald; Kamen, Amine A.			Titration methods for rVSV-based vaccine manufacturing	METHODSX			English	Article
11	2023	MethodsX	Toth, Attila(Slovakia)	Toth, A; Nagy, L; Kennedy, R; Bohus, B; Abonyi, J; Ruppert, T	Toth, Attila; Nagy, Laszlo; Kennedy, Roderick; Bohus, Belej; Abonyi, Janos; Ruppert, Tamas		Nagy, Laszlo(Hungary)		A	Science & Technology - Other Topics	[Toth, Attila; Bohus, Belej] Novitech, New informat technol, Moyzesova 58, Kosice, Slovakia; [Nagy, Laszlo; Abonyi, Janos; Ruppert, Tamas] Univ Pannonia, ELKH, PE Complex Syst Monitoring Res Grp, Dept Proc Engn, Egyet U,POB 158, H-8200 Veszprem, Hungary; [Kennedy, Roderick] Simul Software Ltd, Studio N, Balt Creat Digital House,44 Simpson St, Liverpool L1 0AX, England	Nagy, L (corresponding author), Univ Pannonia, ELKH, PE Complex Syst Monitoring Res Grp, Dept Proc Engn, Egyet U,POB 158, H-8200 Veszprem, Hungary.		Collaboration; Industry 5.0; Artificial intelligence; Manufacturing; Industry 4.0; Human-centric; Ontology; Knowledge graph		Article	METHODSX	MULTIDISCIPLINARY SCIENCES|Q2|61/134	1.6	0.8	Multidisciplinary Sciences			Slovakia	Hungary	Novitech(Slovakia)	Univ Pannonia(Hungary)	Moyzesova 58	Proc Engn	Q2|61/134	0	J	Toth, A; Nagy, L; Kennedy, R; Bohus, B; Abonyi, J; Ruppert, T				Toth, Attila; Nagy, Laszlo; Kennedy, Roderick; Bohus, Belej; Abonyi, Janos; Ruppert, Tamas			The human-centric Industry 5.0 collaboration architecture	METHODSX			English	Article
11	2023	MethodsX	Vach, Werner(Switzerland)	Vach, W; Gerke, O	Vach, Werner; Gerke, Oke		Vach, Werner(Switzerland)		A	Science & Technology - Other Topics	[Vach, Werner] Basel Acad qual & Res Med, Steinenring 6, CH-4031 Basel, Switzerland; [Vach, Werner] Univ Basel, Dept Environm Sci, Spalenring 145, CH-4055 Basel, Switzerland; [Gerke, Oke] Odense Univ Hosp, Dept Nucl Med, JB Winslows Vej 4, DK-5000 Odense C, Denmark; [Gerke, Oke] Univ Southern Denmark, Dept Clin Res, JB Winslows Vej 19-3, DK-5000 Odense C, Denmark	Vach, W (corresponding author), Univ Basel, Dept Environm Sci, Spalenring 145, CH-4055 Basel, Switzerland.		Agreement; Method comparison; Observer; Rater; Reliability; Repeatability; Reproducibility	INTERRATER RELIABILITY; AGREEMENT	Article	METHODSX	MULTIDISCIPLINARY SCIENCES|Q2|61/134	1.6	0.8	Multidisciplinary Sciences			Switzerland	Switzerland	Basel Acad qual & Res Med(Switzerland)	Univ Basel(Switzerland)	Steinenring 6	Environm Sci	Q2|61/134	0	J	Vach, W; Gerke, O				Vach, Werner; Gerke, Oke			Gwet's AC1 is not a substitute for Cohen's kappa- A comparison of basic properties	METHODSX			English	Article
11	2021	MethodsX	Hoicka, Christina E.(Canada)	Hoicka, CE; Das, RR; Zhao, YX; McMaster, ML; Lieu, J; Wyse, S	Hoicka, Christina E.; Das, Runa R.; Zhao, Yuxu; McMaster, Maria-Louise; Lieu, Jenny; Wyse, Susan		Hoicka, Christina E.(Canada)		A	Science & Technology - Other Topics	[Hoicka, Christina E.; Zhao, Yuxu; McMaster, Maria-Louise; Wyse, Susan] York Univ, Environm & Urban Change, 4700 Keele St, Toronto, ON M3J 1P3, Canada; [Das, Runa R.] Royal Roads Univ, Victoria, BC, Canada; [Lieu, Jenny] Delft Univ Technol, Delft, Netherlands	Hoicka, CE (corresponding author), York Univ, Environm & Urban Change, 4700 Keele St, Toronto, ON M3J 1P3, Canada.		Sustainability transitions; Socio-technical systems; Low-carbon innovations; Demand-side; Energy justice; Innovation adoption; Energy technology innovation system; Survey; Energy transition; Diffusion of innovations	PLANNED BEHAVIOR; TECHNOLOGY INNOVATION; DECISION-MAKING; CLIMATE-CHANGE; POLICY MIXES; TRANSITIONS; SUSTAINABILITY; DETERMINANTS; ELECTRICITY; DIFFUSION	Article	METHODSX	MULTIDISCIPLINARY SCIENCES|Q2|61/134	1.6	0.8	Multidisciplinary Sciences			Canada	Canada	York Univ(Canada)	York Univ(Canada)	4700 Keele St	4700 Keele St	Q2|61/134	0	J	Hoicka, CE; Das, RR; Zhao, YX; McMaster, ML; Lieu, J; Wyse, S				Hoicka, Christina E.; Das, Runa R.; Zhao, Yuxu; McMaster, Maria-Louise; Lieu, Jenny; Wyse, Susan			Methodology to identify demand-side low-carbon innovations and their potential impact on socio-technical energy systems	METHODSX			English	Article
11	2021	MethodsX	Merchel, Silke(Germany)	Merchel, S; Braucher, R; Lachner, J; Rugel, G	Merchel, Silke; Braucher, Regis; Lachner, Johannes; Rugel, Georg		Merchel, Silke(Austria)		A	Science & Technology - Other Topics	[Merchel, Silke; Lachner, Johannes; Rugel, Georg] Helmholtz Zentrum Dresden Rossendorf, Dresden, Germany; [Merchel, Silke; Lachner, Johannes] Univ Vienna, Isotope Phys, Vienna, Austria; [Braucher, Regis] Aix Marseille Univ, Coll France, CNRS, INRAE,IRD,CEREGE, F-13545 Aix En Provence, France	Merchel, S (corresponding author), Univ Wien, Isotopenphys, Fak Phys, Wahringer Str 17, A-1090 Vienna, Austria.		AMS; Phenakite; Beryl; Carrier; Blank	AMS-FACILITY DREAMS; GREENLAND; HOLOCENE; AL-26	Article	METHODSX	MULTIDISCIPLINARY SCIENCES|Q2|61/134	1.6	0.8	Multidisciplinary Sciences			Germany	Austria	Helmholtz Zentrum Dresden Rossendorf(Germany)	Univ Wien(Austria)		Fak Phys	Q2|61/134	0	J	Merchel, S; Braucher, R; Lachner, J; Rugel, G				Merchel, Silke; Braucher, Regis; Lachner, Johannes; Rugel, Georg			Which is the best 9Be carrier for 10Be/9Be accelerator mass spectrometry?	METHODSX			English	Article
11	2020	MethodsX	Watanabe, Yuho(Japan)	Watanabe, Y; How, KH; Zenke, K; Itoh, N; Yoshinaga, T	Watanabe, Yuho; How, Kah Hui; Zenke, Kosuke; Itoh, Naoki; Yoshinaga, Tomoyoshi		Yoshinaga, Tomoyoshi(Japan)		A	Science & Technology - Other Topics	[Watanabe, Yuho; How, Kah Hui; Zenke, Kosuke; Itoh, Naoki; Yoshinaga, Tomoyoshi] Univ Tokyo, Grad Sch Agr & Life Sci, Dept Aquat Biosci, Bunkyo Ku, 1-1-1 Yayoi, Tokyo 1138657, Japan	Yoshinaga, T (corresponding author), Univ Tokyo, Grad Sch Agr & Life Sci, Dept Aquat Biosci, Bunkyo Ku, 1-1-1 Yayoi, Tokyo 1138657, Japan.		In vivo; Controlled challenge; Poecilia sp; Infection	STANDARDIZED METHOD; PARASITIC CILIATE; CILIOPHORA; BIOLOGY; MULLET	Article	METHODSX	MULTIDISCIPLINARY SCIENCES|Q2|61/134	1.6	0.8	Multidisciplinary Sciences			Japan	Japan	Univ Tokyo(Japan)	Univ Tokyo(Japan)	Aquat Biosci	Aquat Biosci	Q2|61/134	0	J	Watanabe, Y; How, KH; Zenke, K; Itoh, N; Yoshinaga, T				Watanabe, Yuho; How, Kah Hui; Zenke, Kosuke; Itoh, Naoki; Yoshinaga, Tomoyoshi			Stable and quantitative small-scale laboratory propagation of Cryptocaryon irritans	METHODSX			English	Article
11	2022	MethodsX	Cole, Katie(South Africa)	Cole, K; Barker, DJ; Brito-Parada, PR; Buffler, A; Hadler, K; Mackay, I; Mesa, D; Morrison, AJ; Neethling, S; Norori-McCormac, A; Shean, B; Cilliers, J	Cole, Katie; Barker, Daniel J.; Brito-Parada, Pablo R.; Buffler, Andy; Hadler, Kathryn; Mackay, Isobel; Mesa, Diego; Morrison, Angus J.; Neethling, Stephen; Norori-McCormac, Alexander; Shean, Barry; Cilliers, Jan		Cole, Katie(South Africa)		A	Science & Technology - Other Topics	[Cole, Katie; Buffler, Andy] Univ Cape Town, Dept Phys, Cape Town, South Africa; [Barker, Daniel J.; Brito-Parada, Pablo R.; Hadler, Kathryn; Mackay, Isobel; Mesa, Diego; Morrison, Angus J.; Neethling, Stephen; Norori-McCormac, Alexander; Shean, Barry; Cilliers, Jan] Imperial Coll London, Dept Earth Sci & Engn, London, England; [Mackay, Isobel; Norori-McCormac, Alexander] UCL, Dept Chem Engn, Lon…	Cole, K (corresponding author), Univ Cape Town, Dept Phys, Cape Town, South Africa.			STABILITY; FLOW	Article	METHODSX	MULTIDISCIPLINARY SCIENCES|Q2|61/134	1.6	0.8	Multidisciplinary Sciences			South Africa	South Africa	Univ Cape Town(South Africa)	Univ Cape Town(South Africa)	Phys	Phys	Q2|61/134	0	J	Cole, K; Barker, DJ; Brito-Parada, PR; Buffler, A; Hadler, K; Mackay, I; Mesa, D; Morrison, AJ; Neethling, S; Norori-McCormac, A; Shean, B; Cilliers, J				Cole, Katie; Barker, Daniel J.; Brito-Parada, Pablo R.; Buffler, Andy; Hadler, Kathryn; Mackay, Isobel; Mesa, Diego; Morrison, Angus J.; Neethling, Stephen; Norori-McCormac, Alexander; Shean, Barry; Cilliers, Jan			Standard method for performing positron emission particle tracking (PEPT) measurements of froth flotation at PEPT Cape Town	METHODSX			English	Article
11	2022	MethodsX	Gilevska, Tetyana(France)	Gilevska, T; Wiegert, C; Droz, B; Junginger, T; Prieto-Espinoza, M; Borreca, A; Imfeld, G	Gilevska, Tetyana; Wiegert, Charline; Droz, Boris; Junginger, Tobias; Prieto-Espinoza, Maria; Borreca, Adrien; Imfeld, Gwenael		Gilevska, Tetyana(France)		A	Science & Technology - Other Topics	[Gilevska, Tetyana; Wiegert, Charline; Droz, Boris; Junginger, Tobias; Prieto-Espinoza, Maria; Borreca, Adrien; Imfeld, Gwenael] Univ Strasbourg, CNRS, UMR 7063, ENGEES,Inst Terre & Environm Strasbourg,ITES, 5 Rue Rene Descartes, F-67000 Strasbourg, France	Gilevska, T (corresponding author), Univ Strasbourg, CNRS, UMR 7063, ENGEES,Inst Terre & Environm Strasbourg,ITES, 5 Rue Rene Descartes, F-67000 Strasbourg, France.		Pesticide extraction; stable isotopes; CSIA; degradation; transformation products	RESIDUES; SORPTION; CARBON	Article	METHODSX	MULTIDISCIPLINARY SCIENCES|Q2|61/134	1.6	0.8	Multidisciplinary Sciences			France	France	Univ Strasbourg(France)	Univ Strasbourg(France)	UMR 7063	UMR 7063	Q2|61/134	0	J	Gilevska, T; Wiegert, C; Droz, B; Junginger, T; Prieto-Espinoza, M; Borreca, A; Imfeld, G				Gilevska, Tetyana; Wiegert, Charline; Droz, Boris; Junginger, Tobias; Prieto-Espinoza, Maria; Borreca, Adrien; Imfeld, Gwenael			Simple extraction methods for pesticide compound-specific isotope analysis from environmental samples	METHODSX			English	Article
11	2021	MethodsX	Knisely, Benjamin M.(U.S)	Knisely, BM; Joyner, JS; Vaughn-Cooke, M	Knisely, Benjamin M.; Joyner, Janell S.; Vaughn-Cooke, Monifa		Vaughn-Cooke, Monifa(U.S)		A	Science & Technology - Other Topics	[Knisely, Benjamin M.; Joyner, Janell S.; Vaughn-Cooke, Monifa] Univ Maryland, Dept Mech Engn, College Pk, MD 20740 USA	Vaughn-Cooke, M (corresponding author), Univ Maryland, Dept Mech Engn, College Pk, MD 20740 USA.		Human performance; Workstation; Autonomous; Pupillometry; Human-machine system	PERFORMANCE; ACCURACY; MOVEMENT; REMOVAL	Article	METHODSX	MULTIDISCIPLINARY SCIENCES|Q2|61/134	1.6	0.8	Multidisciplinary Sciences			U.S	U.S	Univ Maryland(U.S)	Univ Maryland(U.S)	Mech Engn	Mech Engn	Q2|61/134	0	J	Knisely, BM; Joyner, JS; Vaughn-Cooke, M				Knisely, Benjamin M.; Joyner, Janell S.; Vaughn-Cooke, Monifa			Cognitive task analysis and workload classification	METHODSX			English	Article
11	2020	MethodsX	Saxena, Sonal(India)	Saxena, S; Choudhury, S; Mohan, KN	Saxena, Sonal; Choudhury, Sumana; Mohan, K. Naga		Mohan, K. Naga(India)		A	Science & Technology - Other Topics	[Saxena, Sonal; Choudhury, Sumana; Mohan, K. Naga] Birla Inst Technol & Sci Pilani, Dept Biol Sci, Hyderabad Campus, Hyderabad 500078, India	Mohan, KN (corresponding author), Birla Inst Technol & Sci Pilani, Dept Biol Sci, Hyderabad Campus, Hyderabad 500078, India.		Mouse embryonic stem cells; Neuronal differentiation; Cell-based models; Neurological disorders	MODELS	Article	METHODSX	MULTIDISCIPLINARY SCIENCES|Q2|61/134	1.6	0.8	Multidisciplinary Sciences			India	India	Birla Inst Technol & Sci Pilani(India)	Birla Inst Technol & Sci Pilani(India)	Biol Sci	Biol Sci	Q2|61/134	0	J	Saxena, S; Choudhury, S; Mohan, KN				Saxena, Sonal; Choudhury, Sumana; Mohan, K. Naga			Reproducible differentiation and characterization of neurons from mouse embryonic stem cells	METHODSX			English	Article
11	2022	MethodsX	Anjos, Liliana(Portugal)	Anjos, L; Estêvao, J; Infante, C; Mantecón, L; Power, DM	Anjos, Liliana; Estevao, Joao; Infante, Carlos; Mantecon, Lalia; Power, Deborah Mary		Power, Deborah Mary(Portugal)		A	Science & Technology - Other Topics	[Anjos, Liliana; Estevao, Joao; Power, Deborah Mary] Univ Algarve, Ctr Ciencias Mar, Campus Gambelas, P-8005139 Faro, Portugal; [Infante, Carlos; Mantecon, Lalia] Fitoplancton Marino SL, El Puerto De Santa Maria 11500, Spain; [Estevao, Joao] Ctr Interdisciplinar Invest Marinha & Ambiental, Terminal Cruzeiros Porto Leixoes, Ave Gen Norton de Matos S-N, P-4450208 Matosinhos, Portugal	Power, DM (corresponding author), Univ Algarve, Ctr Ciencias Mar, Campus Gambelas, P-8005139 Faro, Portugal.		Protein extraction; Microalgae; Proteome; Proteomics	CELL DISRUPTION; OXIDATIVE STRESS; RELEASE; PEPTIDES	Article	METHODSX	MULTIDISCIPLINARY SCIENCES|Q2|61/134	1.6	0.8	Multidisciplinary Sciences			Portugal	Portugal	Univ Algarve(Portugal)	Univ Algarve(Portugal)	Ciencias Mar	Ciencias Mar	Q2|61/134	0	J	Anjos, L; Estêvao, J; Infante, C; Mantecón, L; Power, DM				Anjos, Liliana; Estevao, Joao; Infante, Carlos; Mantecon, Lalia; Power, Deborah Mary			Extracting protein from microalgae (Tetraselmis chuii) for proteome analysis	METHODSX			English	Article
11	2021	MethodsX	Mahdavianpour, Mostafa(Iran)	Mahdavianpour, M; Chamkouri, N; Chamkouri, H; Kolivand, Z; Noorizadeh, N; Malaekeh, SMA; Karami, S	Mahdavianpour, Mostafa; Chamkouri, Narges; Chamkouri, Hossein; Kolivand, Zahra; Noorizadeh, Najaf; Malaekeh, Seyed Mohammad Ali; Karami, Soraya		Chamkouri, Narges(Iran)		A	Science & Technology - Other Topics	[Mahdavianpour, Mostafa; Chamkouri, Narges; Kolivand, Zahra; Noorizadeh, Najaf; Malaekeh, Seyed Mohammad Ali; Karami, Soraya] Abadan Univ Med Sci, Abadan, Iran; [Chamkouri, Hossein] Univ Tabriz, Fac Chem & Petr Engn, Tabriz, Iran	Chamkouri, N (corresponding author), Abadan Univ Med Sci, Abadan, Iran.		Dispersive liquid-liquid microextraction; Packaged foods; Bisphenol A	CHROMATOGRAPHY; BEVERAGES	Article	METHODSX	MULTIDISCIPLINARY SCIENCES|Q2|61/134	1.6	0.8	Multidisciplinary Sciences			Iran	Iran	Abadan Univ Med Sci(Iran)	Abadan Univ Med Sci(Iran)	Iran	Iran.	Q2|61/134	0	J	Mahdavianpour, M; Chamkouri, N; Chamkouri, H; Kolivand, Z; Noorizadeh, N; Malaekeh, SMA; Karami, S				Mahdavianpour, Mostafa; Chamkouri, Narges; Chamkouri, Hossein; Kolivand, Zahra; Noorizadeh, Najaf; Malaekeh, Seyed Mohammad Ali; Karami, Soraya			Determination of bisphenol a migration from food packaging by dispersive liquid-liquid microextraction	METHODSX			English	Article
11	2020	MethodsX	Dorin, Alan(Australia)	Dorin, A; Shrestha, M; Herrmann, M; Burd, M; Dyer, AG	Dorin, Alan; Shrestha, Mani; Herrmann, Matthieu; Burd, Martin; Dyer, Adrian G.		Dorin, Alan(Australia)		A	Science & Technology - Other Topics	[Dorin, Alan; Herrmann, Matthieu] Monash Univ, Fac Informat Technol, Clayton, Vic, Australia; [Shrestha, Mani; Dyer, Adrian G.] RMIT, Sch Media & Commun, Bioinspired Digital Sensing Lab, Melbourne, Vic, Australia; [Burd, Martin] Monash Univ, Sch Biol Sci, Clayton, Vic, Australia	Dorin, A (corresponding author), Monash Univ, Fac Informat Technol, Clayton, Vic, Australia.		Pollinator vision; Marker-point; Spectral-reflectance; Flower colour	FLOWER COLORS; EVOLUTION; VISION	Article	METHODSX	MULTIDISCIPLINARY SCIENCES|Q2|61/134	1.6	0.8	Multidisciplinary Sciences			Australia	Australia	Monash Univ(Australia)	Monash Univ(Australia)	Clayton	Clayton	Q2|61/134	0	J	Dorin, A; Shrestha, M; Herrmann, M; Burd, M; Dyer, AG				Dorin, Alan; Shrestha, Mani; Herrmann, Matthieu; Burd, Martin; Dyer, Adrian G.			Automated calculation of spectral-reflectance marker-points to enable analysis of plant colour-signalling to pollinators	METHODSX			English	Article
11	2021	MethodsX	Tiepolo, Maurizio(Italy)	Tiepolo, M; Belcore, E; Braccio, S; Issa, S; Massazza, G; Rosso, M; Tarchiani, V	Tiepolo, Maurizio; Belcore, Elena; Braccio, Sarah; Issa, Souradji; Massazza, Giovanni; Rosso, Maurizio; Tarchiani, Vieri		Tiepolo, Maurizio(Italy)		A	Science & Technology - Other Topics	[Tiepolo, Maurizio; Braccio, Sarah] Univ Turin, DIST Politecn, Turin, Italy; [Belcore, Elena; Rosso, Maurizio] DIATI Politecn Turin, Turin, Italy; [Issa, Souradji] Minist Agr & Livestock, Niamey, Niger; [Massazza, Giovanni] AIPO Interreg Agcy Po River, Moncalieri, Italy; [Tarchiani, Vieri] CNR, Inst Bio Econ, Rome, Italy	Tiepolo, M (corresponding author), Univ Turin, DIST Politecn, Turin, Italy.		Damage; Disaster risk reduction; Hydraulic modelling; Local knowledge; Multi-hazard; Public participation; Unmanned aerial vehicle; VHR satellite images	OPPORTUNITIES	Article	METHODSX	MULTIDISCIPLINARY SCIENCES|Q2|61/134	1.6	0.8	Multidisciplinary Sciences			Italy	Italy	Univ Turin(Italy)	Univ Turin(Italy)	DIST Politecn	Turin	Q2|61/134	0	J	Tiepolo, M; Belcore, E; Braccio, S; Issa, S; Massazza, G; Rosso, M; Tarchiani, V				Tiepolo, Maurizio; Belcore, Elena; Braccio, Sarah; Issa, Souradji; Massazza, Giovanni; Rosso, Maurizio; Tarchiani, Vieri			Method for fluvial and pluvial flood risk assessment in rural settlements	METHODSX			English	Article
11	2021	MethodsX	Sharma, Susan Sunila(Australia)	Sharma, SS	Sharma, Susan Sunila		Sharma, Susan Sunila(Australia)		A	Science & Technology - Other Topics	[Sharma, Susan Sunila] Deakin Univ, Fac Business & Law, Ctr Financial Econometr, 221 Burwood Highway, Burwood, Vic 3125, Australia; [Sharma, Susan Sunila] Deakin Univ, Fac Business & Law, Dept Finance, 221 Burwood Highway, Burwood, Vic 3125, Australia	Sharma, SS (corresponding author), Deakin Univ, Fac Business & Law, Ctr Financial Econometr, 221 Burwood Highway, Burwood, Vic 3125, Australia.;Sharma, SS (corresponding author), Deakin Univ, Fac Business & Law, Dept Finance, 221 Burwood Highway, Burwood, Vic 3125, Australia.		Predictability; COVID-19; Oil price	IMPACT; INDEX	Article	METHODSX	MULTIDISCIPLINARY SCIENCES|Q2|61/134	1.6	0.8	Multidisciplinary Sciences			Australia	Australia	Deakin Univ(Australia)	Deakin Univ(Australia)	Financial Econometr	Financial Econometr	Q2|61/134	0	J	Sharma, SS				Sharma, Susan Sunila			Westerlund and Narayan predictability test: Step-by-step approach using COVID-19 and oil price data	METHODSX			English	Article
11	2020	MethodsX	Egfjord, Kathrine Friis-Holm(Denmark)	Egfjord, KFH; Sund, KJ	Egfjord, Kathrine Friis-Holm; Sund, Kristian J.		Sund, Kristian J.(Denmark)		A	Science & Technology - Other Topics	[Egfjord, Kathrine Friis-Holm; Sund, Kristian J.] Roskilde Univ, Roskilde, Denmark	Sund, KJ (corresponding author), Roskilde Univ, Roskilde, Denmark.		Delphi method; Cognitive mapping; Business model innovation; Incumbent firms; Industry trends; Issue interpretation	BUSINESS MODEL; INNOVATION	Article	METHODSX	MULTIDISCIPLINARY SCIENCES|Q2|61/134	1.6	0.8	Multidisciplinary Sciences			Denmark	Denmark	Roskilde Univ(Denmark)	Roskilde Univ(Denmark)	Denmark	Denmark.	Q2|61/134	0	J	Egfjord, KFH; Sund, KJ				Egfjord, Kathrine Friis-Holm; Sund, Kristian J.			A modified Delphi method to elicit and compare perceptions of industry trends	METHODSX			English	Article
11	2020	MethodsX	Maxwell, Omeje(Nigeria)	Maxwell, O; Olusegun, OA; Emmanuel, SJ; Ijeh, BI; Uchechukwu, AO; Oluwasegun, A; Ogunrinola, EI; Angbiandoo, MTT; Ifeany, AO; Saeed, MA	Maxwell, Omeje; Olusegun, O. Adewoyin; Emmanuel, S. Joel; Ijeh, B. Ikechukwu; Uchechukwu, A. Omeje; Oluwasegun, Ayanbisi; Ogunrinola, E. Iyanuoluwa; Angbiandoo, M. Timothy Terhile; Ifeany, A. Oha; Saeed, Mohammad Alam		Maxwell, Omeje(Nigeria)		A	Science & Technology - Other Topics	[Maxwell, Omeje; Olusegun, O. Adewoyin; Emmanuel, S. Joel; Oluwasegun, Ayanbisi; Ogunrinola, E. Iyanuoluwa] Covenant Univ, Coll Sci & Technol, Dept Phys, PMB 1023, Ota, Ogun State, Nigeria; [Ijeh, B. Ikechukwu; Angbiandoo, M. Timothy Terhile] Michael Okpara Univ Agr, Dept Phys, Umuahia, Abia State, Nigeria; [Uchechukwu, A. Omeje] Univ Lagos, Coll Med, Dept Publ & Community Hlth Care, Lagos, Niger…	Maxwell, O (corresponding author), Covenant Univ, Coll Sci & Technol, Dept Phys, PMB 1023, Ota, Ogun State, Nigeria.		Soil sediment; Iju River; Gamma spectroscopy; Radioactivity; Radiological parameters; Excess lifetime cancer risks; Multivariat analysis	BUILDING-MATERIALS; HEAVY-METALS; RADIOACTIVITY; CONTAMINATION; BIOTA; RISK; LAKE; SOIL; SEA	Article	METHODSX	MULTIDISCIPLINARY SCIENCES|Q2|61/134	1.6	0.8	Multidisciplinary Sciences			Nigeria	Nigeria	Covenant Univ(Nigeria)	Covenant Univ(Nigeria)	Phys	Phys	Q2|61/134	0	J	Maxwell, O; Olusegun, OA; Emmanuel, SJ; Ijeh, BI; Uchechukwu, AO; Oluwasegun, A; Ogunrinola, EI; Angbiandoo, MTT; Ifeany, AO; Saeed, MA				Maxwell, Omeje; Olusegun, O. Adewoyin; Emmanuel, S. Joel; Ijeh, B. Ikechukwu; Uchechukwu, A. Omeje; Oluwasegun, Ayanbisi; Ogunrinola, E. Iyanuoluwa; Angbiandoo, M. Timothy Terhile; Ifeany, A. Oha; Saeed, Mohammad Alam			Spatial distribution of gamma radiation dose rates from natural radionuclides and its radiological hazards in sediments along river Iju, Ogun state Nigeria	METHODSX			English	Article
11	2021	MethodsX	Salehi, Vahid(Canada)	Salehi, V; Smith, D; Veitch, B; Hanson, N	Salehi, Vahid; Smith, Doug; Veitch, Brian; Hanson, Natasha		Salehi, Vahid(Canada)		A	Science & Technology - Other Topics	[Salehi, Vahid; Smith, Doug; Veitch, Brian] Mem Univ Newfoundland, Fac Engn & Appl Sci, St John, NF, Canada; [Hanson, Natasha] St Johns Hosp, Horizon Hlth Network, Res Serv, St John, NF, Canada	Salehi, V (corresponding author), Mem Univ Newfoundland, Fac Engn & Appl Sci, St John, NF, Canada.		Variability; Temporal variations; Instantiation; Healthcare operations	FUNCTIONAL RESONANCE	Article	METHODSX	MULTIDISCIPLINARY SCIENCES|Q2|61/134	1.6	0.8	Multidisciplinary Sciences			Canada	Canada	Mem Univ Newfoundland(Canada)	Mem Univ Newfoundland(Canada)	St John	St John	Q2|61/134	0	J	Salehi, V; Smith, D; Veitch, B; Hanson, N				Salehi, Vahid; Smith, Doug; Veitch, Brian; Hanson, Natasha			A dynamic version of the FRAM for capturing variability in complex operations	METHODSX			English	Article
11	2020	MethodsX	Nieto-Fuentes, J. C.(Spain)	Nieto-Fuentes, JC; Osovski, S; Rittel, D	Nieto-Fuentes, J. C.; Osovski, S.; Rittel, D.		Nieto-Fuentes, J. C.(Spain)		A	Science & Technology - Other Topics	[Nieto-Fuentes, J. C.] Univ Carlos III Madrid, Dept Continuum Mech & Struct Anal, Madrid 28911, Spain; [Osovski, S.; Rittel, D.] Technion, Fac Mech Engn, IL-32000 Haifa, Israel	Nieto-Fuentes, JC (corresponding author), Univ Carlos III Madrid, Dept Continuum Mech & Struct Anal, Madrid 28911, Spain.		Taylor-Quinney factor; Thermomechanics; High-rate deformation; Kolsky bar	PLASTIC WORK; THERMOMECHANICAL CHARACTERIZATION; STRAIN; HEAT; DETECTORS; FAILURE; ENERGY; MODEL	Article	METHODSX	MULTIDISCIPLINARY SCIENCES|Q2|61/134	1.6	0.8	Multidisciplinary Sciences			Spain	Spain	Univ Carlos III Madrid(Spain)	Univ Carlos III Madrid(Spain)	Continuum Mech & Struct Anal	Continuum Mech & Struct Anal	Q2|61/134	0	J	Nieto-Fuentes, JC; Osovski, S; Rittel, D				Nieto-Fuentes, J. C.; Osovski, S.; Rittel, D.			High-speed infrared thermal measurements of impacted metallic solids	METHODSX			English	Article
11	2021	MethodsX	Bao, Li(U.S)	Bao, L; Guo, FY; Wang, HR; Larson, SL; Ballard, JH; Knotek-Smith, HM; Zhang, QK; Nie, J; Celik, A; Islam, SM; Dasari, S; Zhang, NM; Han, FX	Bao, Li; Guo, Fuyu; Wang, Hanrui; Larson, Steven L.; Ballard, John H.; Knotek-Smith, Heather M.; Zhang, Qinku; Nie, Jing; Celik, Ahmet; Islam, Saiful M.; Dasari, Shalom; Zhang, Naiming; Han, Fengxiang		Han, Fengxiang(U.S)		A	Science & Technology - Other Topics	[Bao, Li; Guo, Fuyu; Wang, Hanrui; Zhang, Qinku; Nie, Jing; Celik, Ahmet; Islam, Saiful M.; Dasari, Shalom; Han, Fengxiang] Jackson State Univ, Dept Chem Phys & Atmospher Sci, Jackson, MS 39217 USA; [Bao, Li; Zhang, Naiming] Yunnan Agr Univ, Kunming 650201, Yunnan, Peoples R China; [Larson, Steven L.; Ballard, John H.; Knotek-Smith, Heather M.] US Army, Engineer Res & Dev Ctr, Vicksburg, MS 39180…	Han, FX (corresponding author), Jackson State Univ, Dept Chem Phys & Atmospher Sci, Jackson, MS 39217 USA.		Clay minerals; Phosphoric acid; Surface functionalization; Adsorption; Uranium removal	PHOSPHATE-SULFATE MINERALS; ADSORPTION	Article	METHODSX	MULTIDISCIPLINARY SCIENCES|Q2|61/134	1.6	0.8	Multidisciplinary Sciences			U.S	U.S	Jackson State Univ(U.S)	Jackson State Univ(U.S)	Chem Phys & Atmospher Sci	Chem Phys & Atmospher Sci	Q2|61/134	0	J	Bao, L; Guo, FY; Wang, HR; Larson, SL; Ballard, JH; Knotek-Smith, HM; Zhang, QK; Nie, J; Celik, A; Islam, SM; Dasari, S; Zhang, NM; Han, FX				Bao, Li; Guo, Fuyu; Wang, Hanrui; Larson, Steven L.; Ballard, John H.; Knotek-Smith, Heather M.; Zhang, Qinku; Nie, Jing; Celik, Ahmet; Islam, Saiful M.; Dasari, Shalom; Zhang, Naiming; Han, Fengxiang			Functionalization of clay surface for the removal of uranium from water	METHODSX			English	Article
11	2021	MethodsX	Ogungbemi, Afolarin O.(Germany)	Ogungbemi, AO; Teixido, E; Massei, R; Scholz, S; Küster, E	Ogungbemi, Afolarin O.; Teixido, Elisabet; Massei, Riccardo; Scholz, Stefan; Kuester, Eberhard		Ogungbemi, Afolarin O.(Germany)		A	Science & Technology - Other Topics	[Ogungbemi, Afolarin O.; Teixido, Elisabet; Scholz, Stefan; Kuester, Eberhard] UFZ Helmholtz Ctr Environm Res, Dept Bioanalyt Ecotoxicol, Permoserstr 15, D-04318 Leipzig, Germany; [Ogungbemi, Afolarin O.] Univ Koblenz Landau, Inst Environm Sci, Fortstr 7, D-76829 Landau, Germany; [Massei, Riccardo] UFZ Helmholtz Ctr Environm Res, Dept Effect Directed Anal, Permoserstr 15, D-04318 Leipzig, Germany…	Ogungbemi, AO (corresponding author), UFZ Helmholtz Ctr Environm Res, Dept Bioanalyt Ecotoxicol, Permoserstr 15, D-04318 Leipzig, Germany.		Developmental neurotoxicity; Behavior toxicology; Spontaneous activity; Hyperactivity; Hypoactivity; Alternatives to animal testing	INFORMATION	Article	METHODSX	MULTIDISCIPLINARY SCIENCES|Q2|61/134	1.6	0.8	Multidisciplinary Sciences			Germany	Germany	UFZ Helmholtz Ctr Environm Res(Germany)	UFZ Helmholtz Ctr Environm Res(Germany)	Bioanalyt Ecotoxicol	Bioanalyt Ecotoxicol	Q2|61/134	0	J	Ogungbemi, AO; Teixido, E; Massei, R; Scholz, S; Küster, E				Ogungbemi, Afolarin O.; Teixido, Elisabet; Massei, Riccardo; Scholz, Stefan; Kuester, Eberhard			Automated measurement of the spontaneous tail coiling of zebrafish embryos as a sensitive behavior endpoint using a workflow in KNIME	METHODSX			English	Article
11	2022	MethodsX	Le Naour, Julie(France)	Le Naour, J; Montégut, L; Joseph, A; Garbin, K; Vacchelli, E; Kroemer, G; Pol, JG; Maiuri, MC	Le Naour, Julie; Montegut, Lea; Joseph, Adrien; Garbin, Kevin; Vacchelli, Erika; Kroemer, Guido; Pol, Jonathan G.; Maiuri, Maria Chiara		Maiuri, Maria Chiara(France)		A	Science & Technology - Other Topics	[Le Naour, Julie; Montegut, Lea; Joseph, Adrien; Vacchelli, Erika; Kroemer, Guido; Pol, Jonathan G.; Maiuri, Maria Chiara] Sorbonne Univ, Univ Paris, INSERM,Team Metab Canc & Immun, U1138,Ctr Rech Cordeliers,Equipe Labellisee Ligue, 15 Rue Ecole Med, F-75006 Paris, France; [Le Naour, Julie; Montegut, Lea; Joseph, Adrien; Vacchelli, Erika; Kroemer, Guido; Pol, Jonathan G.; Maiuri, Maria Chiara] Gu…	Pol, JG; Maiuri, MC (corresponding author), Sorbonne Univ, Univ Paris, INSERM,Team Metab Canc & Immun, U1138,Ctr Rech Cordeliers,Equipe Labellisee Ligue, 15 Rue Ecole Med, F-75006 Paris, France.		Intestinal murine tissue; Swiss-rolling technique; Ex vivo method; Histological tissue preparation		Article	METHODSX	MULTIDISCIPLINARY SCIENCES|Q2|61/134	1.6	0.8	Multidisciplinary Sciences			France	France	Sorbonne Univ(France)	Sorbonne Univ(France)	Rech Cordeliers	Rech Cordeliers	Q2|61/134	0	J	Le Naour, J; Montégut, L; Joseph, A; Garbin, K; Vacchelli, E; Kroemer, G; Pol, JG; Maiuri, MC				Le Naour, Julie; Montegut, Lea; Joseph, Adrien; Garbin, Kevin; Vacchelli, Erika; Kroemer, Guido; Pol, Jonathan G.; Maiuri, Maria Chiara			Improved Swiss-rolling method for histological analyses of colon tissue	METHODSX			English	Article
11	2020	MethodsX	Ross, Paddy(U.K)	Ross, P; de Gelder, B; Crabbe, F; Grosbras, MH	Ross, Paddy; de Gelder, Beatrice; Crabbe, Frances; Grosbras, Marie-Helene		Ross, Paddy(U.K)		A	Science & Technology - Other Topics	[Ross, Paddy] Univ Durham, Dept Psychol, Sci Site,South Rd, Durham DH1 3LE, England; [Ross, Paddy; Crabbe, Frances; Grosbras, Marie-Helene] Univ Glasgow, Inst Neurosci & Psychol, Glasgow, Lanark, Scotland; [de Gelder, Beatrice] Maastricht Univ, Dept Cognit Neurosci, Maastricht, Netherlands; [Grosbras, Marie-Helene] Aix Marseille Univ, Lab Neurosci Cognit, Marseille, France	Ross, P (corresponding author), Univ Durham, Dept Psychol, Sci Site,South Rd, Durham DH1 3LE, England.		fMRI; Body perception; Emotion; Dynamic bodies; Body-selective areas	BRAIN-AREAS; PERCEPTION; MOTION; FACE; CHILDREN; BODIES	Article	METHODSX	MULTIDISCIPLINARY SCIENCES|Q2|61/134	1.6	0.8	Multidisciplinary Sciences			U.K	U.K	Univ Durham(U.K)	Univ Durham(U.K)	Psychol	Psychol	Q2|61/134	0	J	Ross, P; de Gelder, B; Crabbe, F; Grosbras, MH				Ross, Paddy; de Gelder, Beatrice; Crabbe, Frances; Grosbras, Marie-Helene			A dynamic body-selective area localizer for use in fMRI	METHODSX			English	Article
11	2020	MethodsX	Vazquez-Munoz, Roberto(U.S)	Vazquez-Munoz, R; Arellano-Jimenez, MJ; Lopez-Ribot, JL	Vazquez-Munoz, Roberto; Josefina Arellano-Jimenez, M.; Lopez-Ribot, Jose L.		Vazquez-Munoz, Roberto(U.S)		A	Science & Technology - Other Topics	[Vazquez-Munoz, Roberto; Lopez-Ribot, Jose L.] Univ Texas San Antonio, Dept Biol, San Antonio, TX 78249 USA; [Vazquez-Munoz, Roberto; Lopez-Ribot, Jose L.] Univ Texas San Antonio, South Texas Ctr Emerging Infect Dis, San Antonio, TX 78249 USA; [Josefina Arellano-Jimenez, M.] Univ Texas San Antonio, San Antonio, TX USA; [Josefina Arellano-Jimenez, M.] Univ Texas Dallas, Dept Mat Sci & Engn, Dallas…	Vazquez-Munoz, R (corresponding author), Univ Texas San Antonio, Dept Biol, San Antonio, TX 78249 USA.;Vazquez-Munoz, R (corresponding author), Univ Texas San Antonio, South Texas Ctr Emerging Infect Dis, San Antonio, TX 78249 USA.		Bismuth nanoparticles; Synthesis method; Nanoantibiotics		Article	METHODSX	MULTIDISCIPLINARY SCIENCES|Q2|61/134	1.6	0.8	Multidisciplinary Sciences			U.S	U.S	Univ Texas San Antonio(U.S)	Univ Texas San Antonio(U.S)	Biol	Biol	Q2|61/134	0	J	Vazquez-Munoz, R; Arellano-Jimenez, MJ; Lopez-Ribot, JL				Vazquez-Munoz, Roberto; Josefina Arellano-Jimenez, M.; Lopez-Ribot, Jose L.			Fast, facile synthesis method for BAL-mediated PVP-bismuth nanoparticles	METHODSX			English	Article
11	2023	MethodsX	Khoei, A. R.(Iran)	Khoei, AR; Saeedmonir, S; Hosseini, N; Mousavi, SM	Khoei, A. R.; Saeedmonir, S.; Hosseini, N.; Mousavi, S. M.		Khoei, A. R.(Iran)		A	Science & Technology - Other Topics	[Khoei, A. R.; Saeedmonir, S.; Hosseini, N.; Mousavi, S. M.] Sharif Univ Technol, Ctr Excellence Struct & Earthquake Engn, Dept Civil Engn, POB 11365-9313, Tehran, Iran	Khoei, AR (corresponding author), Sharif Univ Technol, Ctr Excellence Struct & Earthquake Engn, Dept Civil Engn, POB 11365-9313, Tehran, Iran.		Solute transport; Advection-diffusion; Fractured elder problem; Density driven flow; X-FEM technique	FINITE-ELEMENT-METHOD; SOLUTE TRANSPORT; GROUNDWATER-FLOW; CRACK-GROWTH; DRIVEN FLOW; PROPAGATION; CONVECTION; AQUIFERS	Article	METHODSX	MULTIDISCIPLINARY SCIENCES|Q2|61/134	1.6	0.8	Multidisciplinary Sciences			Iran	Iran	Sharif Univ Technol(Iran)	Sharif Univ Technol(Iran)	Civil Engn	Civil Engn	Q2|61/134	0	J	Khoei, AR; Saeedmonir, S; Hosseini, N; Mousavi, SM				Khoei, A. R.; Saeedmonir, S.; Hosseini, N.; Mousavi, S. M.			An X-FEM technique for numerical simulation of variable-density flow in fractured porous media	METHODSX			English	Article
11	2020	MethodsX	Canales, Fausto A.(Colombia)	Canales, FA; Jurasz, J; Kies, A; Beluco, A; Arrieta-Castro, M; Peralta-Cayón, A	Canales, Fausto A.; Jurasz, Jakub; Kies, Alexander; Beluco, Alexandre; Arrieta-Castro, Marco; Peralta-Cayon, Andres		Canales, Fausto A.(Colombia)		A	Science & Technology - Other Topics	[Canales, Fausto A.; Arrieta-Castro, Marco; Peralta-Cayon, Andres] Univ Costa, Dept Civil & Environm, Barranquilla, Atlantico, Colombia; [Jurasz, Jakub] MDH Univ, Sch Business Soc & Engn, Vasteras, Sweden; [Jurasz, Jakub] AGH Univ Sci & Technol, Fac Management, Dept Engn Management, Krakow, Poland; [Kies, Alexander] Goethe Univ Frankfurt, Frankfurt Inst Adv Studies, Frankfurt, Germany; [Beluco, A…	Canales, FA (corresponding author), Univ Costa, Dept Civil & Environm, Barranquilla, Atlantico, Colombia.		Energetic complementarity; Renewable energy; Variable renewables; Geographic information systems		Article	METHODSX	MULTIDISCIPLINARY SCIENCES|Q2|61/134	1.6	0.8	Multidisciplinary Sciences			Colombia	Colombia	Univ Costa(Colombia)	Univ Costa(Colombia)	Civil & Environm	Civil & Environm	Q2|61/134	0	J	Canales, FA; Jurasz, J; Kies, A; Beluco, A; Arrieta-Castro, M; Peralta-Cayón, A				Canales, Fausto A.; Jurasz, Jakub; Kies, Alexander; Beluco, Alexandre; Arrieta-Castro, Marco; Peralta-Cayon, Andres			Spatial representation of temporal complementarity between three variable energy sources using correlation coefficients and compromise programming	METHODSX			English	Article
11	2021	MethodsX	Butova, X. A.(Russia)	Butova, XA; Myachina, TA; Khokhlova, AD	Butova, X. A.; Myachina, T. A.; Khokhlova, A. D.		Butova, X. A.(Russia)		A	Science & Technology - Other Topics	[Butova, X. A.; Myachina, T. A.; Khokhlova, A. D.] Ural Fed Univ, Russian Acad Sci, Ural Branch, Inst Immunol & Physiol, Ekaterinburg, Russia	Butova, XA (corresponding author), Ural Fed Univ, Russian Acad Sci, Ural Branch, Inst Immunol & Physiol, Ekaterinburg, Russia.		Cardiomyocyte isolation; Langendorff-based perfusion; Injection technique; Atrium; Ventricular free wall; Interventricular septum; Single cell mechanics; Calcium imaging	FREQUENCY-DEPENDENT ACCELERATION; RELAXATION; COLLAGEN; MYOCYTE	Article	METHODSX	MULTIDISCIPLINARY SCIENCES|Q2|61/134	1.6	0.8	Multidisciplinary Sciences			Russia	Russia	Ural Fed Univ(Russia)	Ural Fed Univ(Russia)	Ural Branch	Ural Branch	Q2|61/134	0	J	Butova, XA; Myachina, TA; Khokhlova, AD				Butova, X. A.; Myachina, T. A.; Khokhlova, A. D.			A combined Langendorff-injection technique for simultaneous isolation of single cardiomyocytes from atria and ventricles of the rat heart	METHODSX			English	Article
11	2020	MethodsX	Cheng, Ninghui(U.S)	Cheng, NH; Nakata, PA	Cheng, Ninghui; Nakata, Paul A.		Nakata, Paul A.(U.S)		A	Science & Technology - Other Topics	[Cheng, Ninghui; Nakata, Paul A.] Baylor Coll Med, Dept Pediat, USDA ARS, Childrens Nutr Res Ctr, Houston, TX 77030 USA	Nakata, PA (corresponding author), Baylor Coll Med, Dept Pediat, USDA ARS, Childrens Nutr Res Ctr, Houston, TX 77030 USA.		Protoplast; Transfection; Chickpea; Transient expression; Subcellular localization	SYSTEM; INSIGHTS; PROVIDES; PROTEIN	Article	METHODSX	MULTIDISCIPLINARY SCIENCES|Q2|61/134	1.6	0.8	Multidisciplinary Sciences			U.S	U.S	Baylor Coll Med(U.S)	Baylor Coll Med(U.S)	Pediat	Pediat	Q2|61/134	0	J	Cheng, NH; Nakata, PA				Cheng, Ninghui; Nakata, Paul A.			Development of a rapid and efficient protoplast isolation and transfection method for chickpea (Cicer arietinum)	METHODSX			English	Article
11	2024	MethodsX	Waqas, Muhammad(Thailand)	Waqas, M; Humphries, UW; Hlaing, PT; Wangwongchai, A; Dechpichai, P	Waqas, Muhammad; Humphries, Usa Wannasingha; Hlaing, Phyo Thandar; Wangwongchai, Angkool; Dechpichai, Porntip		Humphries, Usa Wannasingha(Thailand)		A	Science & Technology - Other Topics	[Waqas, Muhammad; Hlaing, Phyo Thandar] King Mongkuts Univ Technol Thonburi KMUTT, Joint Grad Sch Energy & Environm JGSEE, Bangkok 10140, Thailand; [Waqas, Muhammad; Hlaing, Phyo Thandar] Minist Higher Educ Sci Res & Innovat, Ctr Excellence Energy Technol & Environm CEE, Bangkok, Thailand; [Humphries, Usa Wannasingha; Wangwongchai, Angkool; Dechpichai, Porntip] King Mongkuts Univ Technol Thonburi…	Humphries, UW (corresponding author), King Mongkuts Univ Technol Thonburi KMUTT, Fac Sci, Dept Math, Bangkok 10140, Thailand.		Short term precipitation; Artificial intelligence; Neural networks; Deep learning; Forecasting; Wavelet transformation; LSTM	NEURAL-NETWORK MODELS; MUTUAL INFORMATION; TIME-SERIES; DECOMPOSITION; ALGORITHMS; WAVELETS	Article	METHODSX	MULTIDISCIPLINARY SCIENCES|Q2|61/134	1.6	0.8	Multidisciplinary Sciences			Thailand	Thailand	King Mongkuts Univ Technol Thonburi KMUTT(Thailand)	King Mongkuts Univ Technol Thonburi KMUTT(Thailand)	Joint Grad Energy & Environm JGSEE	Math	Q2|61/134	0	J	Waqas, M; Humphries, UW; Hlaing, PT; Wangwongchai, A; Dechpichai, P				Waqas, Muhammad; Humphries, Usa Wannasingha; Hlaing, Phyo Thandar; Wangwongchai, Angkool; Dechpichai, Porntip			Advancements in daily precipitation forecasting: A deep dive into daily precipitation forecasting hybrid methods in the Tropical Climate of Thailand	METHODSX			English	Article
11	2023	MethodsX	Puri, Diksha(India)	Puri, D; Sihag, P; Thakur, MS	Puri, Diksha; Sihag, Parveen; Thakur, M. S.		Sihag, Parveen(India)		A	Science & Technology - Other Topics	[Puri, Diksha] Shoolini Univ, Sch Environm Sci, Solan 173229, Himachal Prades, India; [Sihag, Parveen] Chandigarh Univ, Dept Civil Engn, Mohali 140301, Punjab, India; [Thakur, M. S.] Shoolini Univ, Dept Civil Engn, Solan 173229, Himachal Prades, India	Sihag, P (corresponding author), Chandigarh Univ, Dept Civil Engn, Mohali 140301, Punjab, India.		Aeration Efficiency; Dissolved oxygen; Mr entrainment; Hydraulic structures; Oxygen transfer rate	FINE-BUBBLE AERATION; OXYGEN-TRANSFER; AIR-ENTRAINMENT; STEPPED-CHANNEL; SKIMMING FLOW; PREDICTION; PERFORMANCE; QUALITY; TRANSITION; SLOPE	Review	METHODSX	MULTIDISCIPLINARY SCIENCES|Q2|61/134	1.6	0.48	Multidisciplinary Sciences			India	India	Shoolini Univ(India)	Chandigarh Univ(India)	Environm Sci	Civil Engn	Q2|61/134	0	J	Puri, D; Sihag, P; Thakur, MS				Puri, Diksha; Sihag, Parveen; Thakur, M. S.			A review: Aeration efficiency of hydraulic structures in diffusing DO in water	METHODSX			English	Review
11	2020	MethodsX	Bahmani, Mojtaba(Iran)	Bahmani, M; GhasemiNejad, A; Robati, FN; Zarin, NA	Bahmani, Mojtaba; GhasemiNejad, Amin; Robati, Fateme Nazari; Zarin, Naeeme Amani		GhasemiNejad, Amin(Iran)		A	Science & Technology - Other Topics	[Bahmani, Mojtaba; GhasemiNejad, Amin; Robati, Fateme Nazari; Zarin, Naeeme Amani] Shahid Bahonar Univ Kerman, Fac Management & Econ, Dept Econ, Kerman, Iran	GhasemiNejad, A (corresponding author), Shahid Bahonar Univ Kerman, Fac Management & Econ, Dept Econ, Kerman, Iran.		Global climate changes; Meta heuristic method; Global warming		Article	METHODSX	MULTIDISCIPLINARY SCIENCES|Q2|61/134	1.6	0.8	Multidisciplinary Sciences			Iran	Iran	Shahid Bahonar Univ Kerman(Iran)	Shahid Bahonar Univ Kerman(Iran)	Econ	Econ	Q2|61/134	0	J	Bahmani, M; GhasemiNejad, A; Robati, FN; Zarin, NA				Bahmani, Mojtaba; GhasemiNejad, Amin; Robati, Fateme Nazari; Zarin, Naeeme Amani			A novel approach to forecast global CO2 emission using Bat and Cuckoo optimization algorithms	METHODSX			English	Article
11	2020	MethodsX	Brent, Mikkel Bo(Denmark)	Brent, MB; Lodberg, A; Thomsen, JS; Brüel, A	Brent, Mikkel Bo; Lodberg, Andreas; Thomsen, Jesper Skovhus; Bruel, Annemarie		Brent, Mikkel Bo(Denmark)		A	Science & Technology - Other Topics	[Brent, Mikkel Bo; Lodberg, Andreas; Thomsen, Jesper Skovhus; Bruel, Annemarie] Aarhus Univ, Dept Biomed, Aarhus, Denmark	Brent, MB (corresponding author), Aarhus Univ, Dept Biomed, Aarhus, Denmark.		Bone loss; Osteopenia; Animal model; Disuse; Mechanical unloading	INDUCED MUSCLE PARALYSIS; CLOSTRIDIUM-BOTULINUM; NEUROTOXINS; RECOVERY; STRENGTH; BOTOX	Article	METHODSX	MULTIDISCIPLINARY SCIENCES|Q2|61/134	1.6	0.8	Multidisciplinary Sciences			Denmark	Denmark	Aarhus Univ(Denmark)	Aarhus Univ(Denmark)	Biomed	Biomed	Q2|61/134	0	J	Brent, MB; Lodberg, A; Thomsen, JS; Brüel, A				Brent, Mikkel Bo; Lodberg, Andreas; Thomsen, Jesper Skovhus; Bruel, Annemarie			Rodent model of disuse-induced bone loss by hind limb injection with botulinum toxin A	METHODSX			English	Article
10	2023	MethodsX	Olorunfemi, Benjamin O.(South Africa)	Olorunfemi, BO; Nwulu, NI; Ogbolumani, OA	Olorunfemi, Benjamin O.; Nwulu, Nnamdi I.; Ogbolumani, Omolola A.		Olorunfemi, Benjamin O.(South Africa)		A	Science & Technology - Other Topics	[Olorunfemi, Benjamin O.; Nwulu, Nnamdi I.; Ogbolumani, Omolola A.] Univ Johannesburg, Ctr Cyber Phys Food Energy & Water Syst CCP FEWS, ZA-2006 Auckland Pk, South Africa	Olorunfemi, BO (corresponding author), Univ Johannesburg, Ctr Cyber Phys Food Energy & Water Syst CCP FEWS, ZA-2006 Auckland Pk, South Africa.		Color sensor; Dirt removal; Efficiency; Image recognition; Microcontroller; Monitoring; Renewable energy; Solar energy	DUST ACCUMULATION; DEGRADATION	Article	METHODSX	MULTIDISCIPLINARY SCIENCES|Q2|61/134	1.6	0.8	Multidisciplinary Sciences			South Africa	South Africa	Univ Johannesburg(South Africa)	Univ Johannesburg(South Africa)	Cyber Phys Food Energy & Water Syst CCP FEWS	Cyber Phys Food Energy & Water Syst CCP FEWS	Q2|61/134	0	J	Olorunfemi, BO; Nwulu, NI; Ogbolumani, OA				Olorunfemi, Benjamin O.; Nwulu, Nnamdi I.; Ogbolumani, Omolola A.			Solar panel surface dirt detection and removal based on arduino color recognition	METHODSX			English	Article
10	2020	MethodsX	Oliveira, Ana(Portugal)	Oliveira, A; Lopes, A; Niza, S	Oliveira, Ana; Lopes, Antonio; Niza, Samuel		Oliveira, Ana(Portugal)		A	Science & Technology - Other Topics	[Oliveira, Ana; Niza, Samuel] Univ Lisbon, Inst Super Tecn, IN Ctr Innovat Technol & Policy Res, Av Rovisco Pais 1, P-1049001 Lisbon, Portugal; [Lopes, Antonio] Univ Lisbon, Inst Geog & Spatial Planning IGOT, Ctr Geog Studies, P-1600276 Lisbon, Portugal	Oliveira, A (corresponding author), Univ Lisbon, Inst Super Tecn, IN Ctr Innovat Technol & Policy Res, Av Rovisco Pais 1, P-1049001 Lisbon, Portugal.		Local climate zones; ArcGIS toolbox; Land cover classification; Copernicus; Urban atlas; Corine land cover; Urban climate		Article	METHODSX	MULTIDISCIPLINARY SCIENCES|Q2|61/134	1.6	0.8	Multidisciplinary Sciences			Portugal	Portugal	Univ Lisbon(Portugal)	Univ Lisbon(Portugal)	IN Innovat Technol & Policy Res	IN Innovat Technol & Policy Res	Q2|61/134	0	J	Oliveira, A; Lopes, A; Niza, S				Oliveira, Ana; Lopes, Antonio; Niza, Samuel			Local climate zones classification method from Copernicus land monitoring service datasets: An ArcGIS-based toolbox	METHODSX			English	Article
10	2020	MethodsX	Pena-Herrera, J. M.(Spain)	Peña-Herrera, JM; Montemurro, N; Barceló, D; Pérez, S	Pena-Herrera, J. M.; Montemurro, N.; Barcelo, D.; Perez, S.		Perez, S.(Spain)		A	Science & Technology - Other Topics	[Pena-Herrera, J. M.; Montemurro, N.; Barcelo, D.; Perez, S.] CSIC, IDAEA, Water & Soil Qual Res Grp, C Jordi Girona 18-26, Barcelona 08034, Spain	Pérez, S (corresponding author), CSIC, IDAEA, Water & Soil Qual Res Grp, C Jordi Girona 18-26, Barcelona 08034, Spain.		HPLC-HRMS; SWATH; QuE Z-Sep/C18; QTOF-MS	QUECHERS EXTRACTION; SAMPLE PREPARATION; CHROMATOGRAPHY; ANTIDEPRESSANTS; PESTICIDES; WATER	Article	METHODSX	MULTIDISCIPLINARY SCIENCES|Q2|61/134	1.6	0.8	Multidisciplinary Sciences			Spain	Spain	CSIC(Spain)	CSIC(Spain)	Water & Soil Qual Res Grp	Water & Soil Qual Res Grp	Q2|61/134	0	J	Peña-Herrera, JM; Montemurro, N; Barceló, D; Pérez, S				Pena-Herrera, J. M.; Montemurro, N.; Barcelo, D.; Perez, S.			Analysis of pharmaceuticals in fish using ultrasound extraction and dispersive spe clean-up on que Z-Sep/C18 followed by LC-QToF-MS detection	METHODSX			English	Article
10	2020	MethodsX	Grundy, Laura(New Zealand)	Grundy, L; Ghimire, C; Snow, V	Grundy, Laura; Ghimire, Chandra; Snow, Val		Ghimire, Chandra(New Zealand)		A	Science & Technology - Other Topics	[Grundy, Laura; Ghimire, Chandra; Snow, Val] AgResearch, Private Bag 4749, Christchurch 8140, New Zealand	Ghimire, C (corresponding author), AgResearch, Private Bag 4749, Christchurch 8140, New Zealand.		Structured light; Erosion; Runoff; Soil surface; Surface roughness	SURFACE-ROUGHNESS; EROSION; WATER; RUNOFF	Article	METHODSX	MULTIDISCIPLINARY SCIENCES|Q2|61/134	1.6	0.8	Multidisciplinary Sciences			New Zealand	New Zealand	AgResearch(New Zealand)	AgResearch(New Zealand)	Private Bag 4749	Christchurch 8140	Q2|61/134	0	J	Grundy, L; Ghimire, C; Snow, V				Grundy, Laura; Ghimire, Chandra; Snow, Val			Characterisation of soil micro-topography using a depth camera	METHODSX			English	Article
10	2020	MethodsX	Saintilan, N. J.(U.K)	Saintilan, NJ; Selby, D; Hughes, JW; Schlatter, D; Kolb, J; Boyce, A	Saintilan, N. J.; Selby, D.; Hughes, J. W.; Schlatter, D.; Kolb, J.; Boyce, A.		Saintilan, N. J.(Switzerland)		A	Science & Technology - Other Topics	[Saintilan, N. J.; Selby, D.; Hughes, J. W.] Univ Durham, Dept Earth Sci, Durham DH1 3LE, England; [Selby, D.] China Univ Geosci, Sch Earth Resources, State Key Lab Geol Proc & Mineral Resources, Wuhan, Peoples R China; [Hughes, J. W.] Bluejay Min Plc, 2nd Floor,7-9 Swallow St, London W1B 4DE, England; [Schlatter, D.] Helvetica Explorat Serv GmbH, Carl Spitteler Str 100, CH-8053 Zurich, Switzerla…	Saintilan, NJ (corresponding author), Swiss Fed Inst Technol, Dept Earth Sci, Inst Geochem & Petrol, Clausiusstr 25, CH-8092 Zurich, Switzerland.		Re-Os-S isotope geochemistry; Sulphide; Mineral separates; Frantz isodynamic separator		Article	METHODSX	MULTIDISCIPLINARY SCIENCES|Q2|61/134	1.6	0.8	Multidisciplinary Sciences			U.K	Switzerland	Univ Durham(U.K)	Swiss Fed Inst Technol(Switzerland)	Earth Sci	Earth Sci	Q2|61/134	0	J	Saintilan, NJ; Selby, D; Hughes, JW; Schlatter, D; Kolb, J; Boyce, A				Saintilan, N. J.; Selby, D.; Hughes, J. W.; Schlatter, D.; Kolb, J.; Boyce, A.			Mineral separation protocol for accurate and precise rhenium-osmium (Re-Os) geochronology and sulphur isotope composition of individual sulphide species	METHODSX			English	Article
10	2020	MethodsX	Arbabyazd, Lucas M.(France)	Arbabyazd, LM; Lombardo, D; Blin, O; Didic, M; Battaglia, D; Jirsa, V	Arbabyazd, Lucas M.; Lombardo, Diego; Blin, Olivier; Didic, Mira; Battaglia, Demian; Jirsa, Viktor		Jirsa, Viktor(France)		A	Science & Technology - Other Topics	[Arbabyazd, Lucas M.; Lombardo, Diego; Blin, Olivier; Didic, Mira; Battaglia, Demian; Jirsa, Viktor] Univ Aix Marseille, INSERM, Inst Neurosci Syst, UMR 1106, F-13005 Marseille, France; [Blin, Olivier] AP HM, Serv Pharmacol Clin & Pharmacovigilance, F-13005 Marseille, France; [Didic, Mira] AP HM, Serv Neurol & Neuropsychol, F-13005 Marseille, France	Battaglia, D; Jirsa, V (corresponding author), Univ Aix Marseille, INSERM, Inst Neurosci Syst, UMR 1106, F-13005 Marseille, France.		Neuroimaging; fMRI; Functional Connectivity; Chronnectome	BRAIN NETWORKS; BEHAVIOR; STATES; RECONFIGURATION; FLUCTUATIONS	Article	METHODSX	MULTIDISCIPLINARY SCIENCES|Q2|61/134	1.6	0.8	Multidisciplinary Sciences			France	France	Univ Aix Marseille(France)	Univ Aix Marseille(France)	Neurosci Syst	Inst Neurosci Syst	Q2|61/134	0	J	Arbabyazd, LM; Lombardo, D; Blin, O; Didic, M; Battaglia, D; Jirsa, V				Arbabyazd, Lucas M.; Lombardo, Diego; Blin, Olivier; Didic, Mira; Battaglia, Demian; Jirsa, Viktor			Dynamic Functional Connectivity as a complex random walk: Definitions and the dFCwalk toolbox	METHODSX			English	Article
10	2022	MethodsX	Vogeler, Iris(New Zealand)	Vogeler, I; Lilburne, L; Webb, T; Cichota, R; Sharp, J; Carrick, S; Brown, H; Snow, V	Vogeler, Iris; Lilburne, Linda; Webb, Trevor; Cichota, Rogerio; Sharp, Joanna; Carrick, Sam; Brown, Hamish; Snow, Val		Vogeler, Iris(New Zealand)		A	Science & Technology - Other Topics	[Vogeler, Iris; Cichota, Rogerio; Sharp, Joanna; Brown, Hamish] New Zealand Inst Plant & Food Res Ltd, Lincoln, New Zealand; [Lilburne, Linda; Webb, Trevor; Carrick, Sam] Manaaki Whenua Landcare Res, Auckland, New Zealand; [Snow, Val] AgRes Lincoln Res Ctr, Lincoln, New Zealand; [Vogeler, Iris] Aarhus Univ, Tjele, Denmark	Vogeler, I (corresponding author), New Zealand Inst Plant & Food Res Ltd, Lincoln, New Zealand.;Vogeler, I (corresponding author), Aarhus Univ, Tjele, Denmark.		Process-based modelling; Digital spatial soil information; Sensitivity analysis	PEDOTRANSFER FUNCTIONS; FIELD ESTIMATION; SOIL; WATER; SIMULATION; TEXTURE	Article	METHODSX	MULTIDISCIPLINARY SCIENCES|Q2|61/134	1.6	0.8	Multidisciplinary Sciences			New Zealand	New Zealand	New Zealand Inst Plant & Food Res Ltd(New Zealand)	New Zealand Inst Plant & Food Res Ltd(New Zealand)	New Zealand	New Zealand.;Vogeler	Q2|61/134	0	J	Vogeler, I; Lilburne, L; Webb, T; Cichota, R; Sharp, J; Carrick, S; Brown, H; Snow, V				Vogeler, Iris; Lilburne, Linda; Webb, Trevor; Cichota, Rogerio; Sharp, Joanna; Carrick, Sam; Brown, Hamish; Snow, Val			S-map parameters for APSIM	METHODSX			English	Article
10	2020	MethodsX	Saunier, Valentin(France)	Saunier, V; Flahaut, E; Blatché, MC; Bergaud, C; Maziz, A	Saunier, Valentin; Flahaut, Emmanuel; Blatche, Marie-Charline; Bergaud, Christian; Maziz, Ali		Maziz, Ali(France)		A	Science & Technology - Other Topics	[Saunier, Valentin; Blatche, Marie-Charline; Bergaud, Christian; Maziz, Ali] LAAS CNRS, 7 Ave Colonel Roche, F-31031 Toulouse, France; [Flahaut, Emmanuel] Univ Toulouse, CNRS, CIRIMAT, F-31062 Toulouse, France	Maziz, A (corresponding author), LAAS CNRS, 7 Ave Colonel Roche, F-31031 Toulouse, France.		PEDOT:CNF; Carbon nanofibers; Microelectrodes; Neural interfaces; Electrical stimulation; Electrochemical sensing		Article	METHODSX	MULTIDISCIPLINARY SCIENCES|Q2|61/134	1.6	0.8	Multidisciplinary Sciences			France	France	LAAS CNRS(France)	LAAS CNRS(France)	7 Ave Colonel Roche	F-31031 Toulouse	Q2|61/134	0	J	Saunier, V; Flahaut, E; Blatché, MC; Bergaud, C; Maziz, A				Saunier, Valentin; Flahaut, Emmanuel; Blatche, Marie-Charline; Bergaud, Christian; Maziz, Ali			Microelectrodes from PEDOT-carbon nanofiber composite for high performance neural recording, stimulation and neurochemical sensing	METHODSX			English	Article
10	2022	MethodsX	Gumisiriza, Margaret S.(Tanzania)	Gumisiriza, MS; Ndakidemi, PA; Mbega, ER	Gumisiriza, Margaret S.; Ndakidemi, Patrick A.; Mbega, Ernest R.		Gumisiriza, Margaret S.(Tanzania)		A	Science & Technology - Other Topics	[Gumisiriza, Margaret S.; Ndakidemi, Patrick A.; Mbega, Ernest R.] Nelson Mandela African Inst Sci & Technol, Sch Life Sci & Bioengn, POB 447, Arusha, Tanzania	Gumisiriza, MS (corresponding author), Nelson Mandela African Inst Sci & Technol, Sch Life Sci & Bioengn, POB 447, Arusha, Tanzania.		Small-scale urban agriculture; Vegetable production; Kratky hydroponics; Soilless farming; Sustainable cities		Article	METHODSX	MULTIDISCIPLINARY SCIENCES|Q2|61/134	1.6	0.8	Multidisciplinary Sciences			Tanzania	Tanzania	Nelson Mandela African Inst Sci & Technol(Tanzania)	Nelson Mandela African Inst Sci & Technol(Tanzania)	Life Sci & Bioengn	Sch Life Sci & Bioengn	Q2|61/134	0	J	Gumisiriza, MS; Ndakidemi, PA; Mbega, ER				Gumisiriza, Margaret S.; Ndakidemi, Patrick A.; Mbega, Ernest R.			A simplified non-greenhouse hydroponic system for small-scale soilless urban vegetable farming	METHODSX			English	Article
10	2021	MethodsX	Adepoju, T. F.(Nigeria)	Adepoju, TF	Adepoju, T. F.		Adepoju, T. F.(Nigeria)		A	Science & Technology - Other Topics	[Adepoju, T. F.] Akwa Ibom State Univ, Ikot Akpaden, Mkpat Enin Lga, Nigeria	Adepoju, TF (corresponding author), Akwa Ibom State Univ, Ikot Akpaden, Mkpat Enin Lga, Nigeria.		Biodiesel; Heterogeneous catalyst; Blending; Optimization; Physicochemical properties	TRANSESTERIFICATION; OPTIMIZATION	Article	METHODSX	MULTIDISCIPLINARY SCIENCES|Q2|61/134	1.6	0.8	Multidisciplinary Sciences			Nigeria	Nigeria	Akwa Ibom State Univ(Nigeria)	Akwa Ibom State Univ(Nigeria)	Ikot Akpaden	Mkpat Enin Lga	Q2|61/134	0	J	Adepoju, TF				Adepoju, T. F.			Synthesis of biodiesel from Annona muricata - Calophyllum inophyllum oil blends using calcined waste wood ash as a heterogeneous base catalyst	METHODSX			English	Article
10	2021	MethodsX	Gil-Solsona, R.(Spain)	Gil-Solsona, R; Rodriguez-Mozaz, S; Diaz-Cruz, MS; Sunyer-Caldú, A; Luarte, T; Höfer, J; Galban-Malagón, C; Gago-Ferrero, P	Gil-Solsona, R.; Rodriguez-Mozaz, S.; Diaz-Cruz, M. S.; Sunyer-Caldu, A.; Luarte, T.; Hofer, J.; Galban-Malagon, C.; Gago-Ferrero, P.		Gago-Ferrero, P.(Spain)		A	Science & Technology - Other Topics	[Gil-Solsona, R.; Rodriguez-Mozaz, S.; Gago-Ferrero, P.] Catalan Inst Water Res, Girona, Spain; [Gil-Solsona, R.; Diaz-Cruz, M. S.; Sunyer-Caldu, A.; Gago-Ferrero, P.] Spanish Council Sci Res CSIC, Severo Ochoa Excellence Ctr, Inst Environm Assessment & Water Res IDAEA, Jordi Girona 18-26, E-08034 Barcelona, Spain; [Gil-Solsona, R.; Rodriguez-Mozaz, S.; Gago-Ferrero, P.] Univ Girona, Girona, Spai…	Gil-Solsona, R; Gago-Ferrero, P (corresponding author), Catalan Inst Water Res, Girona, Spain.;Galban-Malagón, C (corresponding author), POLARIX, Anillo Invest Ciencia Antartica, Santiago, Chile.		Biota; Non-target screening; Suspect screening; Bead beating; Mixed-mode solid phase extraction; HRMS		Article	METHODSX	MULTIDISCIPLINARY SCIENCES|Q2|61/134	1.6	0.8	Multidisciplinary Sciences			Spain	Spain	Catalan Inst Water Res(Spain)	Catalan Inst Water Res(Spain)		Spain.;Galban-Malagón	Q2|61/134	0	J	Gil-Solsona, R; Rodriguez-Mozaz, S; Diaz-Cruz, MS; Sunyer-Caldú, A; Luarte, T; Höfer, J; Galban-Malagón, C; Gago-Ferrero, P				Gil-Solsona, R.; Rodriguez-Mozaz, S.; Diaz-Cruz, M. S.; Sunyer-Caldu, A.; Luarte, T.; Hofer, J.; Galban-Malagon, C.; Gago-Ferrero, P.			A protocol for wide-scope non-target analysis of contaminants in small amounts of biota using bead beating tissuelyser extraction and LC-HRMS	METHODSX			English	Article
10	2020	MethodsX	Dawson, Jackie(Canada)	Dawson, J; Carter, NA; van Luijk, N; Weber, M; Cook, A	Dawson, Jackie; Carter, Natalie Ann; van Luijk, Nicolien; Weber, Melissa; Cook, Alison		Cook, Alison(Canada)		A	Science & Technology - Other Topics	[Dawson, Jackie; Carter, Natalie Ann; van Luijk, Nicolien; Weber, Melissa; Cook, Alison] Univ Ottawa, Dept Geog Environm & Geomat, Ottawa, ON, Canada	Dawson, J; van Luijk, N (corresponding author), Univ Ottawa, Dept Geog Environm & Geomat, Ottawa, ON, Canada.		Community-based research; Participatory mapping; Youth engagement; Arctic; Low impact shipping corridors; Local and Inuit knowledge	INUIT	Article	METHODSX	MULTIDISCIPLINARY SCIENCES|Q2|61/134	1.6	0.8	Multidisciplinary Sciences			Canada	Canada	Univ Ottawa(Canada)	Univ Ottawa(Canada)	Geog Environm & Geomat	Geog Environm & Geomat	Q2|61/134	0	J	Dawson, J; Carter, NA; van Luijk, N; Weber, M; Cook, A				Dawson, Jackie; Carter, Natalie Ann; van Luijk, Nicolien; Weber, Melissa; Cook, Alison			Arctic corridors and northern voices project: Methods for community-based participatory mapping for low impact shipping corridors in Arctic Canada	METHODSX			English	Article
10	2020	MethodsX	Encarnacao, Telma(Portugal)	Encarnaçao, T; Aguiar, A; Palito, C; Pais, AACC; Campos, MG; Sobral, AJFN; Burrows, HD	Encarnacao, Telma; Aguiar, Antonio; Palito, Catia; Pais, Alberto A. C. C.; Campos, Maria G.; Sobral, Abilio J. F. N.; Burrows, Hugh D.		Encarnacao, Telma(Portugal)		A	Science & Technology - Other Topics	[Encarnacao, Telma; Aguiar, Antonio; Palito, Catia; Pais, Alberto A. C. C.; Campos, Maria G.; Sobral, Abilio J. F. N.; Burrows, Hugh D.] Univ Coimbra, Dept Chem, CQC, P-3004535 Coimbra, Portugal	Encarnaçao, T (corresponding author), Univ Coimbra, Dept Chem, CQC, P-3004535 Coimbra, Portugal.		Bioremediation; HPLC; Method validation; Microalgae; Pharmaceuticals; Wastewater		Article	METHODSX	MULTIDISCIPLINARY SCIENCES|Q2|61/134	1.6	0.8	Multidisciplinary Sciences			Portugal	Portugal	Univ Coimbra(Portugal)	Univ Coimbra(Portugal)	Chem	Chem	Q2|61/134	0	J	Encarnaçao, T; Aguiar, A; Palito, C; Pais, AACC; Campos, MG; Sobral, AJFN; Burrows, HD				Encarnacao, Telma; Aguiar, Antonio; Palito, Catia; Pais, Alberto A. C. C.; Campos, Maria G.; Sobral, Abilio J. F. N.; Burrows, Hugh D.			Development and validation of a RP-HPLC method for the simultaneous analysis of paracetamol, ibuprofen, olanzapine, and simvastatin during microalgae bioremediation	METHODSX			English	Article
10	2021	MethodsX	Stefanek, Evan(Canada)	Stefanek, E; Samiei, E; Kavoosi, M; Esmaeillou, M; Geraylow, KR; Emami, A; Ashrafizadeh, M; Perrin, D; Gordon, JW; Akbari, M; Ghavami, S	Stefanek, Evan; Samiei, Ehsan; Kavoosi, Mahboubeh; Esmaeillou, Mohammad; Geraylow, Kiarash Roustai; Emami, Arya; Ashrafizadeh, Milad; Perrin, David; Gordon, Joseph W.; Akbari, Mohsen; Ghavami, Saeid		Akbari, Mohsen(Canada)		A	Science & Technology - Other Topics	[Stefanek, Evan; Samiei, Ehsan; Akbari, Mohsen] Univ Victoria, Dept Mech Engn, Lab Innovat Micro Engn LiME, Victoria, BC, Canada; [Stefanek, Evan; Akbari, Mohsen] Univ Victoria, Ctr Adv Mat & Related Technol CAMTEC, Victoria, BC V8P 5C2, Canada; [Kavoosi, Mahboubeh] Islamic Azad Univ, Sch Basic Sci, Dept Biol, Res & Sci Branch, Zanjan, Iran; [Esmaeillou, Mohammad] Univ Siena, Dept Med Biotechnol,…	Akbari, M (corresponding author), Univ Victoria, Dept Mech Engn, Lab Innovat Micro Engn LiME, Victoria, BC, Canada.;Ghavami, S (corresponding author), Univ Manitoba, Max Rady Coll Med, Rady Fac Hlth Sci, Dept Human Anat & Cell Sci, Winnipeg, MB, Canada.		Biofabrication; Rhabdomyosarcoma; Apoptosis; Autophagy; Cell death	EXTRACELLULAR-MATRIX; IN-VITRO; CELL; TISSUE; CHILDHOOD; APOPTOSIS; SURVIVAL; DRUG	Article	METHODSX	MULTIDISCIPLINARY SCIENCES|Q2|61/134	1.6	0.8	Multidisciplinary Sciences			Canada	Canada	Univ Victoria(Canada)	Univ Victoria(Canada)	Mech Engn	Mech Engn	Q2|61/134	0	J	Stefanek, E; Samiei, E; Kavoosi, M; Esmaeillou, M; Geraylow, KR; Emami, A; Ashrafizadeh, M; Perrin, D; Gordon, JW; Akbari, M; Ghavami, S				Stefanek, Evan; Samiei, Ehsan; Kavoosi, Mahboubeh; Esmaeillou, Mohammad; Geraylow, Kiarash Roustai; Emami, Arya; Ashrafizadeh, Milad; Perrin, David; Gordon, Joseph W.; Akbari, Mohsen; Ghavami, Saeid			A bioengineering method for modeling alveolar Rhabdomyosarcoma and assessing chemotherapy responses	METHODSX			English	Article
10	2024	MethodsX	Sguanci, Marco(Italy)	Sguanci, M; Mancin, S; Piredda, M; De Marinis, MG	Sguanci, Marco; Mancin, Stefano; Piredda, Michela; De Marinis, Maria Grazia		Piredda, Michela(Italy)		A	Science & Technology - Other Topics	[Sguanci, Marco; Piredda, Michela; De Marinis, Maria Grazia] Univ Campus Biomed Roma, Dept Med & Surg, Res Unit Nursing Sci, Rome, Italy; [Mancin, Stefano] Univ Roma Tor Vergata, Dept Biomed & Prevent, Rome, Italy; [Mancin, Stefano] IRCCS Humanitas Res Hosp Rozzano, Milan, Italy; [De Marinis, Maria Grazia] Fdn Policlin Univ Campus Biomed, Rome, Italy	Piredda, M (corresponding author), Univ Campus Biomed Roma, Dept Med & Surg, Res Unit Nursing Sci, Rome, Italy.		Protocol; Screening tool; Diagnostic accuracy study; Systematic review		Review	METHODSX	MULTIDISCIPLINARY SCIENCES|Q2|61/134	1.6	0.48	Multidisciplinary Sciences			Italy	Italy	Univ Campus Biomed Roma(Italy)	Univ Campus Biomed Roma(Italy)	Med & Surg	Med & Surg	Q2|61/134	0	J	Sguanci, M; Mancin, S; Piredda, M; De Marinis, MG				Sguanci, Marco; Mancin, Stefano; Piredda, Michela; De Marinis, Maria Grazia			Protocol for conducting a systematic review on diagnostic accuracy in clinical research	METHODSX			English	Review
10	2022	MethodsX	Kumar, Kiran(India)	Kumar, K; Oli, A; Hallikeri, K; Shilpasree, AS; Goni, M	Kumar, Kiran; Oli, Ajaykumar; Hallikeri, Kaveri; Shilpasree, A. S.; Goni, Mallikarjun		Shilpasree, A. S.(India)		A	Science & Technology - Other Topics	[Kumar, Kiran; Hallikeri, Kaveri] Shri Dharmasthala Manjunatheshwara Univ, SDM Coll Dent Sci & Hosp, Dept Oral & Maxillofacial Pathol, Constituent Unit, Dharwad 580009, Karnataka, India; [Oli, Ajaykumar; Goni, Mallikarjun] Shri Dharmasthala Manjunatheshwara Univ, SDM Res Inst Biomed Sci, Dept Biomed Sci, Constituent Unit, Dharwad 580009, Karnataka, India; [Shilpasree, A. S.] Shri Dharmasthala Man…	Shilpasree, AS (corresponding author), Shri Dharmasthala Manjunatheshwara Univ, Dept Biochem, SDM Coll Med Sci & Hosp, Constituent Unit, Dharwad 580009, Karnataka, India.		LncRNAs; Oral cancer; RNA extraction protocol; Paraffin-embedded tissues; qRT-PCR; LncRNAs; Oral cancer; RNA extraction protocol; Paraffin-embedded tissues; qRT-PCR	EXPRESSION	Article	METHODSX	MULTIDISCIPLINARY SCIENCES|Q2|61/134	1.6	0.8	Multidisciplinary Sciences			India	India	Shri Dharmasthala Manjunatheshwara Univ(India)	Shri Dharmasthala Manjunatheshwara Univ(India)	Oral & Maxillofacial Pathol	Biochem	Q2|61/134	0	J	Kumar, K; Oli, A; Hallikeri, K; Shilpasree, AS; Goni, M				Kumar, Kiran; Oli, Ajaykumar; Hallikeri, Kaveri; Shilpasree, A. S.; Goni, Mallikarjun			An optimized protocol for total RNA isolation from archive d formalin-fixe d paraffin-emb e dde d tissues to identify the long non-coding RNA in oral squamous cell carcinomas	METHODSX			English	Article
10	2020	MethodsX	de Deus, Fabio Ponciano(Brazil)	de Deus, FP; Mesquita, M; Testezlaf, R; de Almeida, RC; de Oliveira, HFE	de Deus, Fabio Ponciano; Mesquita, Marcio; Testezlaf, Roberto; de Almeida, Rodrigo Cesar; Elias de Oliveira, Henrique Fonseca		de Deus, Fabio Ponciano(Brazil)		A	Science & Technology - Other Topics	[de Deus, Fabio Ponciano] Univ Fed Lavras, Water Resources & Sanitat Dept, Postal Code 3037, Lavras, MG, Brazil; [Mesquita, Marcio] Univ Fed Goias, Goiania, Go, Brazil; [Testezlaf, Roberto] Univ Estadual Campinas, Campinas, SP, Brazil; [de Almeida, Rodrigo Cesar] Univ Fed Lavras, Lavras, MG, Brazil; [Elias de Oliveira, Henrique Fonseca] Fed Inst Goiano, Ceres, Go, Brazil	de Deus, FP (corresponding author), Univ Fed Lavras, Water Resources & Sanitat Dept, Postal Code 3037, Lavras, MG, Brazil.		Water treatment; Emitter clogging; Surface velocity; Fluidisation		Article	METHODSX	MULTIDISCIPLINARY SCIENCES|Q2|61/134	1.6	0.8	Multidisciplinary Sciences			Brazil	Brazil	Univ Fed Lavras(Brazil)	Univ Fed Lavras(Brazil)	Postal Code 3037	Postal Code 3037	Q2|61/134	0	J	de Deus, FP; Mesquita, M; Testezlaf, R; de Almeida, RC; de Oliveira, HFE				de Deus, Fabio Ponciano; Mesquita, Marcio; Testezlaf, Roberto; de Almeida, Rodrigo Cesar; Elias de Oliveira, Henrique Fonseca			Methodology for hydraulic characterisation of the sand filter backwashing processes used in micro irrigation	METHODSX			English	Article
10	2020	MethodsX	Umemura, Kazuo(Japan)	Umemura, K; Matsukawa, Y; Ide, Y; Mayama, S	Umemura, Kazuo; Matsukawa, Yuji; Ide, Yuki; Mayama, Shigeki		Umemura, Kazuo(Japan)		A	Science & Technology - Other Topics	[Umemura, Kazuo; Matsukawa, Yuji; Ide, Yuki] Tokyo Univ Sci, Fac Sci, Dept Phys, Biophys Sect,Div 2, 1-3 Kagurazaka, Tokyo 1628601, Japan; [Mayama, Shigeki] Tokyo Gakugei Univ, Fac Educ, 4-1-1 Nukui Kita Machi, Koganei, Tokyo 1848511, Japan	Umemura, K (corresponding author), Tokyo Univ Sci, Fac Sci, Dept Phys, Biophys Sect,Div 2, 1-3 Kagurazaka, Tokyo 1628601, Japan.		Diatom; Photorefractive indexes (RI); Optical diffraction tomography (ODT); Holotomography (HT); Quantitative phase imaging (QPI); Digital holographic microscope (DHM)	DIGITAL HOLOGRAPHIC MICROSCOPY; HIGH-RESOLUTION; CELLS; QUANTIFICATION; IDENTIFICATION; OBJECTS; FLOW	Article	METHODSX	MULTIDISCIPLINARY SCIENCES|Q2|61/134	1.6	0.8	Multidisciplinary Sciences			Japan	Japan	Tokyo Univ Sci(Japan)	Tokyo Univ Sci(Japan)	Phys	Phys	Q2|61/134	0	J	Umemura, K; Matsukawa, Y; Ide, Y; Mayama, S				Umemura, Kazuo; Matsukawa, Yuji; Ide, Yuki; Mayama, Shigeki			Label-free imaging and analysis of subcellular parts of a living diatom cylindrotheca sp. using optical diffraction tomography	METHODSX			English	Article
10	2022	MethodsX	Kouakou, Jean-Louis(Cote Ivoire)	Kouakou, JL; Gonedelé-Bi, S; Assamoi, JB; N'guetta, SPA	Kouakou, Jean-Louis; Gonedele-Bi, Sery; Assamoi, Jean-Baptiste; N'guetta, Simon-Pierre Assanvo		Gonedele-Bi, Sery(Cote Ivoire)		A	Science & Technology - Other Topics	[Kouakou, Jean-Louis; Gonedele-Bi, Sery; N'guetta, Simon-Pierre Assanvo] Univ Felix Houphouet Boigny Abidjan Cocody, Lab Biotechnol Agr & Valorisat Ressources Biol, 22 BP 582, Abidjan, Cote Ivoire; [Gonedele-Bi, Sery; Assamoi, Jean-Baptiste] Ctr Suisse Rech Sci Cote Ivoire, 01 BP 1303, Abidjan 01, Cote Ivoire	Gonedelé-Bi, S (corresponding author), Univ Felix Houphouet Boigny Abidjan Cocody, Lab Biotechnol Agr & Valorisat Ressources Biol, 22 BP 582, Abidjan, Cote Ivoire.		Non-invasive sample; PCR success; DNA quality and quantity; Improved CTAB method; Fecal sample	GENETIC-ANALYSIS; AMPLIFICATION; PRESERVATION; MAIZE	Article	METHODSX	MULTIDISCIPLINARY SCIENCES|Q2|61/134	1.6	0.8	Multidisciplinary Sciences			Cote Ivoire	Cote Ivoire	Univ Felix Houphouet Boigny Abidjan Cocody(Cote Ivoire)	Univ Felix Houphouet Boigny Abidjan Cocody(Cote Ivoire)	22 BP 582	22 BP 582	Q2|61/134	0	J	Kouakou, JL; Gonedelé-Bi, S; Assamoi, JB; N'guetta, SPA				Kouakou, Jean-Louis; Gonedele-Bi, Sery; Assamoi, Jean-Baptiste; N'guetta, Simon-Pierre Assanvo			Optimization of the Cetyltrimethylammonium bromide (CTAB) DNA extraction protocol using forest elephant dung samples	METHODSX			English	Article
10	2021	MethodsX	Abdullah, Meshal M.(U.S)	Abdullah, MM; Al-Ali, ZM; Srinivasan, S	Abdullah, Meshal M.; Al-Ali, Zahraa M.; Srinivasan, Shruthi		Abdullah, Meshal M.(U.S)		A	Science & Technology - Other Topics	[Abdullah, Meshal M.] Texas A&M Univ, Dept Ecol & Conservat Biol, College Stn, TX 77843 USA; [Abdullah, Meshal M.; Al-Ali, Zahraa M.] Nat Environm Syst & Technol NEST Res Grp, Ecolife Sci Res & Consultat, Kuwait, Kuwait; [Srinivasan, Shruthi] Texas A&M Forest Serv, Dept Forest Analyt, Dallas, TX 75252 USA	Abdullah, MM (corresponding author), Texas A&M Univ, Dept Ecol & Conservat Biol, College Stn, TX 77843 USA.;Abdullah, MM (corresponding author), Nat Environm Syst & Technol NEST Res Grp, Ecolife Sci Res & Consultat, Kuwait, Kuwait.		UAVs; Annual plants; Arid ecosystems; Restoration ecology; Remote sensing; Plant-soil interaction; Biomass; carbon stock	SUPPORT VECTOR MACHINES	Article	METHODSX	MULTIDISCIPLINARY SCIENCES|Q2|61/134	1.6	0.8	Multidisciplinary Sciences			U.S	U.S	Texas A&M Univ(U.S)	Texas A&M Univ(U.S)	Ecol & Conservat Biol	Ecol & Conservat Biol	Q2|61/134	0	J	Abdullah, MM; Al-Ali, ZM; Srinivasan, S				Abdullah, Meshal M.; Al-Ali, Zahraa M.; Srinivasan, Shruthi			The use of UAV-based remote sensing to estimate biomass and carbon stock for native desert shrubs	METHODSX			English	Article
10	2022	MethodsX	Ali, Twil(Morocco)	Ali, T; Omar, B; Soulaimane, K	Ali, Twil; Omar, Bencharef; Soulaimane, Kaloun		Ali, Twil(Morocco)		A	Science & Technology - Other Topics	[Ali, Twil; Omar, Bencharef; Soulaimane, Kaloun] Cadi Ayyad Univ, Fac Sci & Tech, Lab Comp & Syst Engn, Marrakech 40000, Morocco	Ali, T (corresponding author), Cadi Ayyad Univ, Fac Sci & Tech, Lab Comp & Syst Engn, Marrakech 40000, Morocco.		LDA; Sentiment analysis; Online reviews; Topic modeling; Natural language processing; User generated content		Review	METHODSX	MULTIDISCIPLINARY SCIENCES|Q2|61/134	1.6	0.48	Multidisciplinary Sciences			Morocco	Morocco	Cadi Ayyad Univ(Morocco)	Cadi Ayyad Univ(Morocco)	Lab Comp & Syst Engn	Lab Comp & Syst Engn	Q2|61/134	0	J	Ali, T; Omar, B; Soulaimane, K				Ali, Twil; Omar, Bencharef; Soulaimane, Kaloun			Analyzing tourism reviews using an LDA topic-based sentiment analysis approach	METHODSX			English	Review
10	2021	MethodsX	Bersuder, Philippe(U.K)	Bersuder, P; Amouroux, I; Belzunce-Segarra, MJ; Bolam, T; Caetano, M; Carvalho, I; dos Santos, MC; Fones, GR; Gonzalez, JL; Guesdon, S; Larreta, J; Marras, B; McHugh, B; Menet-Nédélec, F; Menchaca, I; Gabet, VM; Montero, N; Nolan, M; Regan, F; Robinson, CD; Rosa, N; Sanz, MR; Rodríguez, JG; Schintu, M; White, B; Zhang, H	Bersuder, Philippe; Amouroux, Isabelle; Jesus Belzunce-Segarra, Maria; Bolam, Thi; Caetano, Miguel; Carvalho, Ines; Santos, Margarida Correia dos; Fones, Gary R.; Gonzalez, Jean-Louis; Guesdon, Stephane; Larreta, Joana; Marras, Barbara; McHugh, Brendan; Menet-Nedelec, Florence; Menchaca, Iratxe; Gabet, Vanessa Millan; Montero, Natalia; Nolan, Martin; Regan, Fiona; Robinson, Craig D.; Rosa, Nuno; …		Bersuder, Philippe(U.K)		A	Science & Technology - Other Topics	[Bersuder, Philippe; Bolam, Thi] Ctr Environm Fisheries & Aquaculture Sci, Lowestoft Lab, Cefas, Pakefield Rd, Lowestoft NR33 0HT, Suffolk, England; [Amouroux, Isabelle; Gonzalez, Jean-Louis] IFREMER, Unit Biogeochem & Ecotoxicol, Rue Ile Yeu, F-44311 Nantes, France; [Jesus Belzunce-Segarra, Maria; Larreta, Joana; Menchaca, Iratxe; Rodriguez, Jose German] AZTI, Marine Res Div, Herrera Kaia Portua…	Bersuder, P (corresponding author), Ctr Environm Fisheries & Aquaculture Sci, Lowestoft Lab, Cefas, Pakefield Rd, Lowestoft NR33 0HT, Suffolk, England.		Diffusive Gradient in Thin-films (DGT); Passive sampling; Spot sampling; Metals; Transitional and coastal waters; Monitoring; MONITOOL; EU Water Framework Directive (WFD)	IN-SITU MEASUREMENT	Article	METHODSX	MULTIDISCIPLINARY SCIENCES|Q2|61/134	1.6	0.8	Multidisciplinary Sciences			U.K	U.K	Ctr Environm Fisheries & Aquaculture Sci(U.K)	Ctr Environm Fisheries & Aquaculture Sci(U.K)	Environm Fisheries & Aquaculture Sci	Environm Fisheries & Aquaculture Sci	Q2|61/134	0	J	Bersuder, P; Amouroux, I; Belzunce-Segarra, MJ; Bolam, T; Caetano, M; Carvalho, I; dos Santos, MC; Fones, GR; Gonzalez, JL; Guesdon, S; Larreta, J; Marras, B; McHugh, B; Menet-Nédélec, F; Menchaca, I; Gabet, VM; Montero, N; Nolan, M; Regan, F; Robinson, CD; Rosa, N; Sanz, MR; Rodríguez, JG; Schintu, M; White, B; Zhang, H				Bersuder, Philippe; Amouroux, Isabelle; Jesus Belzunce-Segarra, Maria; Bolam, Thi; Caetano, Miguel; Carvalho, Ines; Santos, Margarida Correia dos; Fones, Gary R.; Gonzalez, Jean-Louis; Guesdon, Stephane; Larreta, Joana; Marras, Barbara; McHugh, Brendan; Menet-Nedelec, Florence; Menchaca, Iratxe; Gabet, Vanessa Millan; Montero, Natalia; Nolan, Martin; Regan, Fiona; Robinson, Craig D.; Rosa, Nuno; …			Concurrent sampling of transitional and coastal waters by Diffusive Gradient in Thin-films (DGT) and spot sampling for trace metals analysis	METHODSX			English	Article
10	2020	MethodsX	Barbera, Giovanni(U.S)	Barbera, G; Zhang, Y; Werner, C; Liang, B; Li, Y; Lin, DT	Barbera, Giovanni; Zhang, Yan; Werner, Craig; Liang, Bo; Li, Yun; Lin, Da-Ting		Barbera, Giovanni(U.S)		A	Science & Technology - Other Topics	[Barbera, Giovanni; Zhang, Yan; Werner, Craig; Liang, Bo; Lin, Da-Ting] NIDA, Intramural Res Program, NIH, Baltimore, MD 21224 USA; [Li, Yun] Univ Wyoming, Dept Zool & Physiol, Laramie, WY 82071 USA; [Lin, Da-Ting] Johns Hopkins Univ, Sch Med, Solomon H Snyder Dept Neurosci, Baltimore, MD 21205 USA	Barbera, G (corresponding author), NIDA, Intramural Res Program, NIH, Baltimore, MD 21224 USA.		Neural recording swivel; Motorized commutator; Motorized slip ring		Article	METHODSX	MULTIDISCIPLINARY SCIENCES|Q2|61/134	1.6	0.8	Multidisciplinary Sciences			U.S	U.S	NIDA(U.S)	NIDA(U.S)	NIH	NIH	Q2|61/134	0	J	Barbera, G; Zhang, Y; Werner, C; Liang, B; Li, Y; Lin, DT				Barbera, Giovanni; Zhang, Yan; Werner, Craig; Liang, Bo; Li, Yun; Lin, Da-Ting			An open source motorized swivel for in vivo neural and behavioral recordings	METHODSX			English	Article
10	2020	MethodsX	Da Silva, Lais(U.S)	Da Silva, L; Bray, JK; Bulut, G; Jiang, JM; Schmittgen, TD	Da Silva, Lais; Bray, Julie K.; Bulut, Gamze; Jiang, Jinmai; Schmittgen, Thomas D.		Schmittgen, Thomas D.(U.S)		A	Science & Technology - Other Topics	[Da Silva, Lais; Bulut, Gamze; Jiang, Jinmai; Schmittgen, Thomas D.] Univ Florida, Coll Pharm, Dept Pharmaceut, Gainesville, FL 32610 USA; [Bray, Julie K.] Univ Florida, Coll Med, Dept Pathol Immunol & Lab Med, Gainesville, FL USA	Schmittgen, TD (corresponding author), Univ Florida, Coll Pharm, Dept Pharmaceut, Gainesville, FL 32610 USA.		RNA integrity; Pancreas; Matrigel; Organoids; Extracellular matrix; Acinar ductal metaplasia		Article	METHODSX	MULTIDISCIPLINARY SCIENCES|Q2|61/134	1.6	0.8	Multidisciplinary Sciences			U.S	U.S	Univ Florida(U.S)	Univ Florida(U.S)	Pharmaceut	Pharmaceut	Q2|61/134	0	J	Da Silva, L; Bray, JK; Bulut, G; Jiang, JM; Schmittgen, TD				Da Silva, Lais; Bray, Julie K.; Bulut, Gamze; Jiang, Jinmai; Schmittgen, Thomas D.			Method for improved integrity of RNA isolated from Matrigel cultures	METHODSX			English	Article
10	2020	MethodsX	Hampton, Leah M. Thornton(U.S)	Hampton, LMT; Jeffries, MKS; Venables, BJ	Hampton, Leah M. Thornton; Jeffries, Marlo K. Sellin; Venables, Barney J.		Jeffries, Marlo K. Sellin(U.S)		A	Science & Technology - Other Topics	[Hampton, Leah M. Thornton; Jeffries, Marlo K. Sellin; Venables, Barney J.] Univ North Texas, Dept Biol Sci, Denton, TX 76203 USA; [Hampton, Leah M. Thornton; Jeffries, Marlo K. Sellin] Texas Christian Univ, Dept Biol, Ft Worth, TX 76129 USA	Jeffries, MKS (corresponding author), Texas Christian Univ, Dept Biol, Ft Worth, TX 76129 USA.		Kidney cell extraction; Phagocytosis; Respiratory burst; Cellular immune function; Fish	IMMUNE FUNCTION; RESISTANCE; EXPOSURE; SYSTEM	Article	METHODSX	MULTIDISCIPLINARY SCIENCES|Q2|61/134	1.6	0.8	Multidisciplinary Sciences			U.S	U.S	Univ North Texas(U.S)	Texas Christian Univ(U.S)	Biol Sci	Biol	Q2|61/134	0	J	Hampton, LMT; Jeffries, MKS; Venables, BJ				Hampton, Leah M. Thornton; Jeffries, Marlo K. Sellin; Venables, Barney J.			A practical guide for assessing respiratory burst and phagocytic cell activity in the fathead minnow, an emerging model for immunotoxicity	METHODSX			English	Article
10	2023	MethodsX	Pillai, Mamatha M.(India)	Pillai, MM; Ajesh, S; Tayalia, P	Pillai, Mamatha M.; Ajesh, Saranya; Tayalia, Prakriti		Tayalia, Prakriti(India)		A	Science & Technology - Other Topics	[Pillai, Mamatha M.; Ajesh, Saranya; Tayalia, Prakriti] Indian Inst Technol, Dept Biosci & Bioengn, Mumbai, India	Tayalia, P (corresponding author), Indian Inst Technol, Dept Biosci & Bioengn, Mumbai, India.		2PP; Microneedle template; Annealing; PDMS molds; PVA microneedle patch	TRANSDERMAL DELIVERY	Article	METHODSX	MULTIDISCIPLINARY SCIENCES|Q2|61/134	1.6	0.8	Multidisciplinary Sciences			India	India	Indian Inst Technol(India)	Indian Inst Technol(India)	Biosci & Bioengn	Biosci & Bioengn	Q2|61/134	0	J	Pillai, MM; Ajesh, S; Tayalia, P				Pillai, Mamatha M.; Ajesh, Saranya; Tayalia, Prakriti			Two-photon polymerization based reusable master template to fabricate polymer microneedles for drug delivery	METHODSX			English	Article
9	2024	MethodsX	Kadadou, Dana(U Arab Emirates)	Kadadou, D; Tizani, L; Alsafar, H; Hasan, SW	Kadadou, Dana; Tizani, Lina; Alsafar, Habiba; Hasan, Shadi W.		Hasan, Shadi W.(U Arab Emirates)		A	Science & Technology - Other Topics	[Kadadou, Dana; Tizani, Lina; Hasan, Shadi W.] Khalifa Univ Sci & Technol, Ctr Membranes & Adv Water Technol CMAT, POB 127788, Abu Dhabi, U Arab Emirates; [Tizani, Lina; Hasan, Shadi W.] Khalifa Univ Sci & Technol, Dept Chem & Petr Engn, POB 127788, Abu Dhabi, U Arab Emirates; [Tizani, Lina; Alsafar, Habiba] Khalifa Univ Sci & Technol, Ctr Biotechnol BTC, POB 127788, Abu Dhabi, U Arab Emirates; […	Hasan, SW (corresponding author), Khalifa Univ Sci & Technol, Ctr Membranes & Adv Water Technol CMAT, POB 127788, Abu Dhabi, U Arab Emirates.		Analytical techniques; Water analysis; Emerging organic pollutants; Persistent organic pollutants; Inorganic compounds; Particulates; Microorganisms; Disinfection by-products	PERFORMANCE LIQUID-CHROMATOGRAPHY; SOLID-PHASE EXTRACTION; POLYCYCLIC AROMATIC-HYDROCARBONS; POLYCHLORINATED-BIPHENYLS PCBS; N-METHYLCARBAMATE PESTICIDES; RESIDUE ANALYTICAL METHOD; TANDEM MASS-SPECTROMETRY; PERSONAL CARE PRODUCTS; GAS-CHROMATOGRAPHY; DEGRADATION-PRODUCTS	Article	METHODSX	MULTIDISCIPLINARY SCIENCES|Q2|61/134	1.6	0.8	Multidisciplinary Sciences			U Arab Emirates	U Arab Emirates	Khalifa Univ Sci & Technol(U Arab Emirates)	Khalifa Univ Sci & Technol(U Arab Emirates)	Membranes & Adv Water Technol CMAT	Membranes & Adv Water Technol CMAT	Q2|61/134	0	J	Kadadou, D; Tizani, L; Alsafar, H; Hasan, SW				Kadadou, Dana; Tizani, Lina; Alsafar, Habiba; Hasan, Shadi W.			Analytical methods for determining environmental contaminants of concern in water and wastewater	METHODSX			English	Article
9	2022	MethodsX	Hussain, Shaik Asif(Oman)	Hussain, SA; Al Bassam, N; Zayegh, A; Al Ghawi, S	Hussain, Shaik Asif; Al Bassam, Nizar; Zayegh, Amer; Al Ghawi, Sana		Hussain, Shaik Asif(Oman)		A	Science & Technology - Other Topics	[Hussain, Shaik Asif; Al Bassam, Nizar; Zayegh, Amer; Al Ghawi, Sana] Middle East Coll, Ctr Res & Consultancy, Muscat, Oman	Hussain, SA (corresponding author), Middle East Coll, Ctr Res & Consultancy, Muscat, Oman.		Quarantine; Warable electronic device ; Pandemic; Healthcare; AI model; Dataset		Article	METHODSX	MULTIDISCIPLINARY SCIENCES|Q2|61/134	1.6	0.8	Multidisciplinary Sciences			Oman	Oman	Middle East Coll(Oman)	Ctr Res & Consultancy(Oman)	Res & Consultancy	Res & Consultancy	Q2|61/134	0	J	Hussain, SA; Al Bassam, N; Zayegh, A; Al Ghawi, S				Hussain, Shaik Asif; Al Bassam, Nizar; Zayegh, Amer; Al Ghawi, Sana			Prediction and evaluation of healthy and unhealthy status of COVID-19 patients using wearable device prototype data	METHODSX			English	Article
9	2020	MethodsX	Bertens, Christian J. F.(Netherlands)	Bertens, CJF; Zhang, S; Erckens, RJ; van den Biggelaar, FJHM; Berendschot, TTJM; Webers, CAB; Nuijts, RMMA; Gijs, M	Bertens, Christian J. F.; Zhang, Shuo; Erckens, Roel J.; van den Biggelaar, Frank J. H. M.; Berendschot, Tos T. J. M.; Webers, Carroll A. B.; Nuijts, Rudy M. M. A.; Gijs, Marlies		Gijs, Marlies(Netherlands)		A	Science & Technology - Other Topics	[Bertens, Christian J. F.; Zhang, Shuo; Erckens, Roel J.; van den Biggelaar, Frank J. H. M.; Berendschot, Tos T. J. M.; Webers, Carroll A. B.; Nuijts, Rudy M. M. A.; Gijs, Marlies] Maastricht Univ, Univ Eye Clin Maastricht, Med Ctr, P Debyelaan 25,POB 5800, NL-6202 AZ Maastricht, Netherlands; [Bertens, Christian J. F.; Zhang, Shuo; van den Biggelaar, Frank J. H. M.; Berendschot, Tos T. J. M.; Web…	Bertens, CJF; Zhang, S (corresponding author), Maastricht Univ, Univ Eye Clin Maastricht, Med Ctr, P Debyelaan 25,POB 5800, NL-6202 AZ Maastricht, Netherlands.;Bertens, CJF; Zhang, S (corresponding author), Maastricht Univ, Univ Eye Clin Maastricht, Sch Mental Hlth & Neurosci, Univ Singel 50,POB 616, NL-6200 MD Maastricht, Netherlands.;Bertens, CJF (corresponding author), Chemelot Inst Sci & Tech…		Raman spectroscopy; Ketorolac tromethamine; Data processing; Rabbits; Ophthalmology		Article	METHODSX	MULTIDISCIPLINARY SCIENCES|Q2|61/134	1.6	0.8	Multidisciplinary Sciences			Netherlands	Netherlands	Maastricht Univ(Netherlands)	Maastricht Univ(Netherlands)	Med Ctr	Med Ctr	Q2|61/134	0	J	Bertens, CJF; Zhang, S; Erckens, RJ; van den Biggelaar, FJHM; Berendschot, TTJM; Webers, CAB; Nuijts, RMMA; Gijs, M				Bertens, Christian J. F.; Zhang, Shuo; Erckens, Roel J.; van den Biggelaar, Frank J. H. M.; Berendschot, Tos T. J. M.; Webers, Carroll A. B.; Nuijts, Rudy M. M. A.; Gijs, Marlies			Pipeline for the removal of hardware related artifacts and background noise for Raman spectroscopy	METHODSX			English	Article
9	2020	MethodsX	Brown, Marilyn A.(U.S)	Brown, MA; Soni, A; Li, YF	Brown, Marilyn A.; Soni, Anmol; Li, Yufei		Brown, Marilyn A.(U.S)		A	Science & Technology - Other Topics	[Brown, Marilyn A.; Soni, Anmol; Li, Yufei] Georgia Inst Technol, Sch Publ Policy, 365 Cherry St, Atlanta, GA 30332 USA	Brown, MA (corresponding author), Georgia Inst Technol, Sch Publ Policy, 365 Cherry St, Atlanta, GA 30332 USA.		Clean energy jobs; Employment impacts; Green jobs; Input-output analysis	IMPACTS; GREEN	Article	METHODSX	MULTIDISCIPLINARY SCIENCES|Q2|61/134	1.6	0.8	Multidisciplinary Sciences			U.S	U.S	Georgia Inst Technol(U.S)	Georgia Inst Technol(U.S)	Publ Policy	Sch Publ Policy	Q2|61/134	0	J	Brown, MA; Soni, A; Li, YF				Brown, Marilyn A.; Soni, Anmol; Li, Yufei			Estimating employment from energy-efficiency investments	METHODSX			English	Article
9	2020	MethodsX	Kurz, Franziska(Germany)	Kurz, F; Hengst, C; Kulozik, U	Kurz, Franziska; Hengst, Claudia; Kulozik, Ulrich		Kurz, Franziska(Germany)		A	Science & Technology - Other Topics	[Kurz, Franziska; Hengst, Claudia; Kulozik, Ulrich] Tech Univ Munich, Chair Food & Bioproc Engn, Freising Weihenstephan, Germany	Kurz, F (corresponding author), Tech Univ Munich, Chair Food & Bioproc Engn, Freising Weihenstephan, Germany.		DTDP; Thiol reactivity; Disulfide concentration; Whey proteins; Heat denaturation	THERMAL-DENATURATION; BETA-LACTOGLOBULIN; ALPHA-LACTALBUMIN; DISULFIDES; PH	Article	METHODSX	MULTIDISCIPLINARY SCIENCES|Q2|61/134	1.6	0.8	Multidisciplinary Sciences			Germany	Germany	Tech Univ Munich(Germany)	Tech Univ Munich(Germany)	Chair Food & Bioproc Engn	Freising Weihenstephan	Q2|61/134	0	J	Kurz, F; Hengst, C; Kulozik, U				Kurz, Franziska; Hengst, Claudia; Kulozik, Ulrich			RP-HPLC method for simultaneous quantification of free and total thiol groups in native and heat aggregated whey proteins	METHODSX			English	Article
9	2020	MethodsX	Chawjiraphan, Wireeya(Thailand)	Chawjiraphan, W; Apiwat, C; Segkhoonthod, K; Treerattrakoon, K; Pinpradup, P; Sathirapongsasuti, N; Pongprayoon, P; Luksirikul, P; Isarankura-Na-Ayudhya, P; Japrung, D	Chawjiraphan, Wireeya; Apiwat, Chayachon; Segkhoonthod, Khoonsake; Treerattrakoon, Kiatnida; Pinpradup, Preedee; Sathirapongsasuti, Nuankanya; Pongprayoon, Prapasiri; Luksirikul, Patraporn; Isarankura-Na-Ayudhya, Patcharee; Japrung, Deanpen		Japrung, Deanpen(Thailand)		A	Science & Technology - Other Topics	[Chawjiraphan, Wireeya; Apiwat, Chayachon; Segkhoonthod, Khoonsake; Treerattrakoon, Kiatnida; Pinpradup, Preedee; Japrung, Deanpen] Natl Sci & Technol Dev Agcy NSTDA, Natl Nanotechnol Ctr NANOTEC, Thailand Sci Pk, Pathum Thani, Thailand; [Sathirapongsasuti, Nuankanya] Mahidol Univ, Ramathibodi Hosp, Sect Translat Med, Fac Med, Bangkok, Thailand; [Apiwat, Chayachon; Pongprayoon, Prapasiri; Luksiri…	Japrung, D (corresponding author), Natl Sci & Technol Dev Agcy NSTDA, Natl Nanotechnol Ctr NANOTEC, Thailand Sci Pk, Pathum Thani, Thailand.		Human serum albumin; Chronic kidney disease; Aptasensor; Graphene oxide; Fluorescence quenching; Albuminuria		Article	METHODSX	MULTIDISCIPLINARY SCIENCES|Q2|61/134	1.6	0.8	Multidisciplinary Sciences			Thailand	Thailand	Natl Sci & Technol Dev Agcy NSTDA(Thailand)	Natl Nanotechnol Ctr NANOTEC(Thailand)	Natl Nanotechnol NANOTEC	Natl Nanotechnol NANOTEC	Q2|61/134	0	J	Chawjiraphan, W; Apiwat, C; Segkhoonthod, K; Treerattrakoon, K; Pinpradup, P; Sathirapongsasuti, N; Pongprayoon, P; Luksirikul, P; Isarankura-Na-Ayudhya, P; Japrung, D				Chawjiraphan, Wireeya; Apiwat, Chayachon; Segkhoonthod, Khoonsake; Treerattrakoon, Kiatnida; Pinpradup, Preedee; Sathirapongsasuti, Nuankanya; Pongprayoon, Prapasiri; Luksirikul, Patraporn; Isarankura-Na-Ayudhya, Patcharee; Japrung, Deanpen			Albuminuria detection using graphene oxide-me diate d fluorescence quenching aptasensor	METHODSX			English	Article
9	2021	MethodsX	Cerkvenik-Flajs, Vesna(Slovenia)	Cerkvenik-Flajs, V; Sturm, S	Cerkvenik-Flajs, Vesna; Sturm, Sabina		Cerkvenik-Flajs, Vesna(Slovenia)		A	Science & Technology - Other Topics	[Cerkvenik-Flajs, Vesna; Sturm, Sabina] Univ Ljubljana, Vet Fac, Inst Pathol Wild Anim Fish & Bees, Gerbiceva 60, SI-1000 Ljubljana, Slovenia	Cerkvenik-Flajs, V (corresponding author), Univ Ljubljana, Vet Fac, Inst Pathol Wild Anim Fish & Bees, Gerbiceva 60, SI-1000 Ljubljana, Slovenia.		Bisphenol A; Tissue analysis; Solid phase extraction; Molecularly imprinted polymers; Liquid chromatography	SOLID-PHASE EXTRACTION; IMPRINTED POLYMERS; DIETARY	Article	METHODSX	MULTIDISCIPLINARY SCIENCES|Q2|61/134	1.6	0.8	Multidisciplinary Sciences			Slovenia	Slovenia	Univ Ljubljana(Slovenia)	Univ Ljubljana(Slovenia)	Pathol Wild Anim Fish & Bees	Inst Pathol Wild Anim Fish & Bees	Q2|61/134	0	J	Cerkvenik-Flajs, V; Sturm, S				Cerkvenik-Flajs, Vesna; Sturm, Sabina			A rapid analysis of Bisphenol A using MISPE coupled with HPLC-FLD in tissues of food-producing animals	METHODSX			English	Article
9	2020	MethodsX	Blanchoud, Helene(France)	Blanchoud, H; Alliot, F; Chen, NX; Valdes, D	Blanchoud, Helene; Alliot, Fabrice; Chen, Ningxin; Valdes, Daniele		Blanchoud, Helene(France)		A	Science & Technology - Other Topics	[Blanchoud, Helene; Alliot, Fabrice] Sorbonne Univ, PSL Univ, UMR Metis 7619, EPHE,CNRS, 4 Pl Jussieu, F-75005 Paris, France; [Chen, Ningxin; Valdes, Daniele] Sorbonne Univ, CNRS, EPHE, UMR Metis 7619, 4 Pl Jussieu, F-75005 Paris, France	Blanchoud, H (corresponding author), Sorbonne Univ, PSL Univ, UMR Metis 7619, EPHE,CNRS, 4 Pl Jussieu, F-75005 Paris, France.		Mass spectrometry; Triple quadrupole; Pesticide; Groundwater	MASS-SPECTROMETRY; PESTICIDES; WATER	Article	METHODSX	MULTIDISCIPLINARY SCIENCES|Q2|61/134	1.6	0.8	Multidisciplinary Sciences			France	France	Sorbonne Univ(France)	Sorbonne Univ(France)	UMR Metis 7619	UMR Metis 7619	Q2|61/134	0	J	Blanchoud, H; Alliot, F; Chen, NX; Valdes, D				Blanchoud, Helene; Alliot, Fabrice; Chen, Ningxin; Valdes, Daniele			Rapid SPE - LC MS/MS analysis for atrazine, its by-products, simazine and S metolachlor in groundwater samples	METHODSX			English	Article
9	2022	MethodsX	Roux, Nicolas(Austria)	Roux, N; Plank, B	Roux, Nicolas; Plank, Barbara		Roux, Nicolas(Austria)		A	Science & Technology - Other Topics	[Roux, Nicolas; Plank, Barbara] Univ Nat Resources & Life Sci, Inst Social Ecol SEC, Dept Econ & Social Sci, Schottenfeldgasse 29, A-1190 Vienna, Austria	Roux, N (corresponding author), Univ Nat Resources & Life Sci, Inst Social Ecol SEC, Dept Econ & Social Sci, Schottenfeldgasse 29, A-1190 Vienna, Austria.		Index decomposition analysis (IDA); Logarithmic mean divisia index (LMDI); Structure effects; Mix effects; Marshall-edgeworth decomposition	ENERGY; EMISSIONS	Article	METHODSX	MULTIDISCIPLINARY SCIENCES|Q2|61/134	1.6	0.8	Multidisciplinary Sciences			Austria	Austria	Univ Nat Resources & Life Sci(Austria)	Univ Nat Resources & Life Sci(Austria)	Econ & Social Sci	Econ & Social Sci	Q2|61/134	0	J	Roux, N; Plank, B				Roux, Nicolas; Plank, Barbara			The misinterpretation of structure effects of the LMDI and an alternative index decomposition	METHODSX			English	Article
9	2022	MethodsX	Futri, Inas Nurfadia(Indonesia)	Futri, IN; Risfandy, T; Ibrahim, MH	Futri, Inas Nurfadia; Risfandy, Tastaftiyan; Ibrahim, Mansor H.		Risfandy, Tastaftiyan(Indonesia)		A	Science & Technology - Other Topics	[Futri, Inas Nurfadia; Risfandy, Tastaftiyan] Univ Sebelas Maret, Fac Econ & Business, Ctr Fintech & Banking, Surakarta, Indonesia; [Futri, Inas Nurfadia; Risfandy, Tastaftiyan] Univ Sebelas Maret, GRISKA, Surakarta, Indonesia; [Ibrahim, Mansor H.] INCEIF Univ, Kuala Lumpur, Malaysia	Risfandy, T (corresponding author), Univ Sebelas Maret, Fac Econ & Business, Ctr Fintech & Banking, Surakarta, Indonesia.;Risfandy, T (corresponding author), Univ Sebelas Maret, GRISKA, Surakarta, Indonesia.		Household surveys; Internet-based nonprobability sampling; Quota sampling; Enumerator		Article	METHODSX	MULTIDISCIPLINARY SCIENCES|Q2|61/134	1.6	0.8	Multidisciplinary Sciences			Indonesia	Indonesia	Univ Sebelas Maret(Indonesia)	Univ Sebelas Maret(Indonesia)	Fintech & Banking	Fintech & Banking	Q2|61/134	0	J	Futri, IN; Risfandy, T; Ibrahim, MH				Futri, Inas Nurfadia; Risfandy, Tastaftiyan; Ibrahim, Mansor H.			Quota sampling method in online household surveys	METHODSX			English	Article
9	2020	MethodsX	Kulcsar, Edina(Hungary)	Kulcsár, E; Csiszér, T; Abonyi, J	Kulcsar, Edina; Csiszer, Tamas; Abonyi, Janos		Abonyi, Janos(Hungary)		A	Science & Technology - Other Topics	[Kulcsar, Edina; Abonyi, Janos] Univ Pannonia, MTA PE Lendulet Complex Syst Monitoring Res Grp, POB 158, H-8200 Veszprem, Hungary; [Csiszer, Tamas] Obuda Univ, Sandor Rejto Fac Light Ind & Environm Protect Eng, Doberdo St 6, H-1034 Budapest, Hungary	Abonyi, J (corresponding author), Univ Pannonia, MTA PE Lendulet Complex Syst Monitoring Res Grp, POB 158, H-8200 Veszprem, Hungary.		Risk assessment; Consistency; Analytic hierarchy process (AHP)	AHP	Article	METHODSX	MULTIDISCIPLINARY SCIENCES|Q2|61/134	1.6	0.8	Multidisciplinary Sciences			Hungary	Hungary	Univ Pannonia(Hungary)	Univ Pannonia(Hungary)	POB 158	POB 158	Q2|61/134	0	J	Kulcsár, E; Csiszér, T; Abonyi, J				Kulcsar, Edina; Csiszer, Tamas; Abonyi, Janos			Pairwise comparison based failure mode and effects analysis (FMEA)	METHODSX			English	Article
9	2020	MethodsX	Lopolito, Antonio(Italy)	Lopolito, A; Falcone, PM; Morone, P; Sica, E	Lopolito, Antonio; Falcone, Pasquale Marcello; Morone, Piergiuseppe; Sica, Edgardo		Lopolito, Antonio(Italy)		A	Science & Technology - Other Topics	[Lopolito, Antonio] Univ Foggia, Dept Sci Agr Food & Environm, Via Napoli 25, I-71122 Foggia, Italy; [Falcone, Pasquale Marcello; Morone, Piergiuseppe] Unitelma Sapienza Univ Rome, IdEA, Bioecon Transit Res Grp, Viale Regina Elena 291, I-00161 Rome, Italy; [Sica, Edgardo] Univ Foggia, Dept Econ, Largo Papa Giovanni Paolo II 1, I-71121 Foggia, Italy	Lopolito, A (corresponding author), Univ Foggia, Dept Sci Agr Food & Environm, Via Napoli 25, I-71122 Foggia, Italy.		Fuzzy Cognitive Maps; Discourse Analysis; Tacit knowledge; Policy measures simulation	SUSTAINABILITY TRANSITION; DISCURSIVE APPROACH	Article	METHODSX	MULTIDISCIPLINARY SCIENCES|Q2|61/134	1.6	0.8	Multidisciplinary Sciences			Italy	Italy	Univ Foggia(Italy)	Univ Foggia(Italy)	Sci Agr Food & Environm	Sci Agr Food & Environm	Q2|61/134	0	J	Lopolito, A; Falcone, PM; Morone, P; Sica, E				Lopolito, Antonio; Falcone, Pasquale Marcello; Morone, Piergiuseppe; Sica, Edgardo			A Combined method to model policy interventions for local communities based on people knowledge	METHODSX			English	Article
9	2021	MethodsX	Nguyen, Minh T.(Vietnam)	Nguyen, MT; Truong, LH; Le, TTH	Nguyen, Minh T.; Truong, Linh H.; Le, Trang T. H.		Nguyen, Minh T.(Vietnam)		A	Science & Technology - Other Topics	[Nguyen, Minh T.; Le, Trang T. H.] Thai Nguyen Univ Technol, Thai Nguyen, Vietnam; [Truong, Linh H.] Natl Tsing Hua Univ, Hsinchu, Taiwan	Nguyen, MT (corresponding author), Thai Nguyen Univ Technol, Thai Nguyen, Vietnam.		Artificial Intelligence; Background Modeling; Region of Interest (RoI); Convolution Neural Networks (CNN); Video Surveillance (VS); Unmanned aerial vehicles (UAVs)		Article	METHODSX	MULTIDISCIPLINARY SCIENCES|Q2|61/134	1.6	0.8	Multidisciplinary Sciences			Vietnam	Vietnam	Thai Nguyen Univ Technol(Vietnam)	Thai Nguyen Univ Technol(Vietnam)	Vietnam	Vietnam.	Q2|61/134	0	J	Nguyen, MT; Truong, LH; Le, TTH				Nguyen, Minh T.; Truong, Linh H.; Le, Trang T. H.			Video Surveillance Processing Algorithms utilizing Artificial Intelligent (AI) for Unmanned Autonomous Vehicles (UAVs)	METHODSX			English	Article
9	2021	MethodsX	Lucci, Cosimo(Italy)	Lucci, C; Marra, M; Huertas-Leyva, P; Baldanzini, N; Savino, G	Lucci, Cosimo; Marra, Mirko; Huertas-Leyva, Pedro; Baldanzini, Niccolo; Savino, Giovanni		Lucci, Cosimo(Italy)		A	Science & Technology - Other Topics	[Lucci, Cosimo; Marra, Mirko; Huertas-Leyva, Pedro; Baldanzini, Niccolo; Savino, Giovanni] Univ Florence, Dept Ind Engn, Via Santa Marta 3, I-50139 Florence, Italy; [Savino, Giovanni] Monash Univ, Accid Res Ctr, 21 Alliance Ln, Clayton, Vic 3800, Australia	Lucci, C (corresponding author), Univ Florence, Dept Ind Engn, Via Santa Marta 3, I-50139 Florence, Italy.		Motorcycle; Active safety; Autonomous emergency braking; Field testing; Test protocol	IN-DEPTH; SYSTEMS; RIDERS	Article	METHODSX	MULTIDISCIPLINARY SCIENCES|Q2|61/134	1.6	0.8	Multidisciplinary Sciences			Italy	Italy	Univ Florence(Italy)	Univ Florence(Italy)	Ind Engn	Ind Engn	Q2|61/134	0	J	Lucci, C; Marra, M; Huertas-Leyva, P; Baldanzini, N; Savino, G				Lucci, Cosimo; Marra, Mirko; Huertas-Leyva, Pedro; Baldanzini, Niccolo; Savino, Giovanni			Investigating the feasibility of motorcycle autonomous emergency braking (MAEB): Design criteria for new experiments to field test automatic braking	METHODSX			English	Article
9	2023	MethodsX	Sapnken, Flavian Emmanuel(Cameroon)	Sapnken, FE; Noume, HC; Tamba, JG	Sapnken, Flavian Emmanuel; Noume, Hermann Chopkap; Tamba, Jean Gaston		Sapnken, Flavian Emmanuel(Cameroon)		A	Science & Technology - Other Topics	[Sapnken, Flavian Emmanuel; Tamba, Jean Gaston] IUT Douala, Lab Technol & Appl Sci, POB 8698, Douala, Cameroon; [Sapnken, Flavian Emmanuel; Tamba, Jean Gaston] Univ Douala, Univ Inst Technol, Transports & Appl Logist Lab, POB 8698, Douala, Cameroon; [Sapnken, Flavian Emmanuel; Tamba, Jean Gaston] Energy Insight Tomorrow Today, POB 2043, Douala, Cameroon; [Noume, Hermann Chopkap] Univ Yaounde I, F…	Sapnken, FE (corresponding author), IUT Douala, Lab Technol & Appl Sci, POB 8698, Douala, Cameroon.		CO 2 emission forecasting; Grey prediction; Hausdorff derivative; Optimization		Article	METHODSX	MULTIDISCIPLINARY SCIENCES|Q2|61/134	1.6	0.8	Multidisciplinary Sciences			Cameroon	Cameroon	IUT Douala(Cameroon)	IUT Douala(Cameroon)	POB 8698	POB 8698	Q2|61/134	0	J	Sapnken, FE; Noume, HC; Tamba, JG				Sapnken, Flavian Emmanuel; Noume, Hermann Chopkap; Tamba, Jean Gaston			Forecasting CO2 emissions from road fuel combustion using grey prediction models: A novel approach	METHODSX			English	Article
9	2021	MethodsX	Dimitrakellis, Panagiotis(Greece)	Dimitrakellis, P; Giannoglou, M; Zeniou, A; Gogolides, E; Katsaros, G	Dimitrakellis, Panagiotis; Giannoglou, Marianna; Zeniou, Angelos; Gogolides, Evangelos; Katsaros, George		Katsaros, George(Greece)		A	Science & Technology - Other Topics	[Dimitrakellis, Panagiotis; Zeniou, Angelos; Gogolides, Evangelos] NCSR Demokritos, Inst Nanosci & Nanotechnol, Attiki 15341, Greece; [Giannoglou, Marianna; Katsaros, George] Hellen Agr Org DEMETER, Inst Technol Agr Prod, Lykovrissi 14123, Attica, Greece	Katsaros, G (corresponding author), Hellen Agr Org DEMETER, Inst Technol Agr Prod, Lykovrissi 14123, Attica, Greece.		Cold atmospheric plasma; Food container; Surface dielectric barrier discharge; Decontamination; Shelf-life extension; Food sanitization		Article	METHODSX	MULTIDISCIPLINARY SCIENCES|Q2|61/134	1.6	0.8	Multidisciplinary Sciences			Greece	Greece	NCSR Demokritos(Greece)	Hellen Agr Org DEMETER(Greece)	Nanosci & Nanotechnol	Lykovrissi 14123	Q2|61/134	0	J	Dimitrakellis, P; Giannoglou, M; Zeniou, A; Gogolides, E; Katsaros, G				Dimitrakellis, Panagiotis; Giannoglou, Marianna; Zeniou, Angelos; Gogolides, Evangelos; Katsaros, George			Food container employing a cold atmospheric plasma source for prolonged preservation of plant and animal origin food products	METHODSX			English	Article
9	2020	MethodsX	Reppucci, Christina J.(U.S)	Reppucci, CJ; Veenema, AH	Reppucci, Christina J.; Veenema, Alexa H.		Reppucci, Christina J.(U.S)		A	Science & Technology - Other Topics	[Reppucci, Christina J.] Michigan State Univ, Dept Psychol, E Lansing, MI 48824 USA; Michigan State Univ, Neurosci Program, E Lansing, MI 48824 USA	Reppucci, CJ (corresponding author), Michigan State Univ, Dept Psychol, E Lansing, MI 48824 USA.		Investigation; Social interaction-seeking; Food-seeking; Three-chamber test		Article	METHODSX	MULTIDISCIPLINARY SCIENCES|Q2|61/134	1.6	0.8	Multidisciplinary Sciences			U.S	U.S	Michigan State Univ(U.S)	Michigan State Univ(U.S)	Psychol	Psychol	Q2|61/134	0	J	Reppucci, CJ; Veenema, AH				Reppucci, Christina J.; Veenema, Alexa H.			The social versus food preference test: A behavioral paradigm for studying competing motivated behaviors in rodents	METHODSX			English	Article
9	2022	MethodsX	Kucukaga, Yusuf(Italy)	Küçükaga, Y; Facchin, A; Torri, C; Kara, S	Kucukaga, Yusuf; Facchin, Andrea; Torri, Cristian; Kara, Serdar		Facchin, Andrea(Italy)		A	Science & Technology - Other Topics	[Kucukaga, Yusuf; Facchin, Andrea; Torri, Cristian] Univ Bologna, Dept Chem Giacomo Ciamician, Via St Alberto 163, I-48123 Ravenna, Italy; [Kucukaga, Yusuf; Kara, Serdar] Gebze Tech Univ, Fac Engn, Environm Engn Dept, TR-41400 Kocaeli, Turkey	Facchin, A (corresponding author), Univ Bologna, Dept Chem Giacomo Ciamician, Via St Alberto 163, I-48123 Ravenna, Italy.		& nbsp;Arduino digital controller ; Single-board microcontroller; Digital gasometer; 3D printing; Biochar filter; Mixed microbial culture; Anaerobic fermentation; Lab-scale fermenter; Custom-made reactor; Inexpensive bioreactor system	WASTE-WATER; DIGESTION; PERFORMANCE; REACTORS	Article	METHODSX	MULTIDISCIPLINARY SCIENCES|Q2|61/134	1.6	0.8	Multidisciplinary Sciences			Italy	Italy	Univ Bologna(Italy)	Univ Bologna(Italy)	Chem Giacomo Ciamician	Chem Giacomo Ciamician	Q2|61/134	0	J	Küçükaga, Y; Facchin, A; Torri, C; Kara, S				Kucukaga, Yusuf; Facchin, Andrea; Torri, Cristian; Kara, Serdar			An original Arduino-controlled anaerobic bioreactor packed with biochar as a porous filter media	METHODSX			English	Article
9	2020	MethodsX	Zidan, Ahmad M.(Egypt)	Zidan, AM; Saad, EA; Ibrahim, NE; Mahmoud, A; Hashem, MH; Hemeida, AA	Zidan, Ahmad M.; Saad, Eman A.; Ibrahim, Nasser E.; Mahmoud, Amal; Hashem, Medhat H.; Hemeida, Alaa A.		Zidan, Ahmad M.(Australia)		A	Science & Technology - Other Topics	[Zidan, Ahmad M.; Saad, Eman A.; Ibrahim, Nasser E.; Hemeida, Alaa A.] Univ Sadat City, Dept Bioinformat, Genet Engn & Biotechnol Res Inst, Sadat City, Egypt; [Mahmoud, Amal] Imam Abdulrahman Bin Faisal Univ, Coll Sci, Dept Biol, POB 1982, Dammam 31441, Saudi Arabia; [Hashem, Medhat H.] Univ Sadat City, Dept Anim Biotechnol, Genet Engn & Biotechnol Res Inst, Sadat City, Egypt	Zidan, AM (corresponding author), 6-144 Bourke St, Dubbo, NSW 2830, Australia.		Pharmacovigilance; Pharmacogenomics; Precision medicine; Similarity ensemble approach; Pharmacophore mapping; Molecular docking; Bioinformatics	SUDDEN CARDIAC DEATH; VENTRICULAR-ARRHYTHMIA; MEDICINAL CHEMISTRY; WEB SERVER; DOMPERIDONE; DATABASE; DOCKING; INFORMATION; EXPRESSION; KNOWLEDGE	Article	METHODSX	MULTIDISCIPLINARY SCIENCES|Q2|61/134	1.6	0.8	Multidisciplinary Sciences			Egypt	Australia	Univ Sadat City(Egypt)	6-144 Bourke St(Australia)	Bioinformat	NSW 2830	Q2|61/134	0	J	Zidan, AM; Saad, EA; Ibrahim, NE; Mahmoud, A; Hashem, MH; Hemeida, AA				Zidan, Ahmad M.; Saad, Eman A.; Ibrahim, Nasser E.; Mahmoud, Amal; Hashem, Medhat H.; Hemeida, Alaa A.			PHARMIP: An insilico method to predict genetics that underpin adverse drug reactions	METHODSX			English	Article
9	2020	MethodsX	Fabricio, Mayara F.(Brazil)	Fabricio, MF; Jordao, MT; Miotto, DS; Ruiz, TFR; Vicentini, CA; Lacchini, S; Santos, CF; Michelini, LC; Amaral, SL	Fabricio, Mayara F.; Jordao, Maria T.; Miotto, Danyelle S.; Ruiz, Thalles F. R.; Vicentini, Carlos A.; Lacchini, Silvia; Santos, Carlos Ferreira; Michelini, Lisete C.; Amaral, Sandra L.		Amaral, Sandra L.(Brazil)		A	Science & Technology - Other Topics	[Fabricio, Mayara F.; Miotto, Danyelle S.; Amaral, Sandra L.] UFSCar UNESP, Joint Grad Program Physiol Sci, PIPGCF, Sao Carlos, SP, Brazil; [Fabricio, Mayara F.; Miotto, Danyelle S.; Amaral, Sandra L.] Sao Paulo State Univ UNESP, Sch Sci, Dept Phys Educ, Bauru, SP, Brazil; [Ruiz, Thalles F. R.; Vicentini, Carlos A.] Sao Paulo State Univ UNESP, Sch Sci, Dept Biol Sci, Bauru, SP, Brazil; [Jordao, M…	Amaral, SL (corresponding author), Sao Paulo State Univ, Sch Sci, Dept Phys Educ, UNESP, Bauru, SP, Brazil.;Amaral, SL (corresponding author), UFSCar UNESP, Joint Grad Program Physiol Sci, Bauru, SP, Brazil.		Pulse wave velocity; Aging; Hypertension; Aorta; Carotid; Femoral; Collagen deposition	PULSE-WAVE VELOCITY; RISK-FACTORS; HYPERTENSION; HEART; AORTA	Article	METHODSX	MULTIDISCIPLINARY SCIENCES|Q2|61/134	1.6	0.8	Multidisciplinary Sciences			Brazil	Brazil	UFSCar UNESP(Brazil)	Sao Paulo State Univ(Brazil)	PIPGCF	Phys Educ	Q2|61/134	0	J	Fabricio, MF; Jordao, MT; Miotto, DS; Ruiz, TFR; Vicentini, CA; Lacchini, S; Santos, CF; Michelini, LC; Amaral, SL				Fabricio, Mayara F.; Jordao, Maria T.; Miotto, Danyelle S.; Ruiz, Thalles F. R.; Vicentini, Carlos A.; Lacchini, Silvia; Santos, Carlos Ferreira; Michelini, Lisete C.; Amaral, Sandra L.			Standardization of a new non-invasive device for assessment of arterial stiffness in rats: Correlation with age-related arteries' structure	METHODSX			English	Article
9	2020	MethodsX	Byrne, Julianne M.(U.S)	Byrne, JM; Dubois, LM; Baker, JD; Focant, JF; Perrault, KA	Byrne, Julianne M.; Dubois, Lena M.; Baker, Jonathan D.; Focant, Jean-Francois; Perrault, Katelynn A.		Perrault, Katelynn A.(U.S)		A	Science & Technology - Other Topics	[Byrne, Julianne M.; Perrault, Katelynn A.] Chaminade Univ Honolulu, Forens Sci Unit, Lab Forens & Bioanalyt Chem, Honolulu, HI 96816 USA; [Dubois, Lena M.; Focant, Jean-Francois] Univ Liege, Organ & Biol Analyt Chem Lab, MolSys, Liege, Belgium; [Baker, Jonathan D.] Chaminade Univ Honolulu, Sch Nat Sci & Math, Honolulu, HI USA	Perrault, KA (corresponding author), Chaminade Univ Honolulu, Forens Sci Unit, Lab Forens & Bioanalyt Chem, Honolulu, HI 96816 USA.		Flame ionization detection; Quadrupole mass spectrometry; Multidimensional chromatography; Simultaneous detection		Article	METHODSX	MULTIDISCIPLINARY SCIENCES|Q2|61/134	1.6	0.8	Multidisciplinary Sciences			U.S	U.S	Chaminade Univ Honolulu(U.S)	Chaminade Univ Honolulu(U.S)	Lab Forens & Bioanalyt Chem	Lab Forens & Bioanalyt Chem	Q2|61/134	0	J	Byrne, JM; Dubois, LM; Baker, JD; Focant, JF; Perrault, KA				Byrne, Julianne M.; Dubois, Lena M.; Baker, Jonathan D.; Focant, Jean-Francois; Perrault, Katelynn A.			A non-targeted data processing workflow for volatile organic compound data acquired using comprehensive two-dimensional gas chromatography with dual channel detection	METHODSX			English	Article
9	2020	MethodsX	Wang, Bowen(China)	Wang, BW; Mei, G; Xu, NX	Wang, Bowen; Mei, Gang; Xu, Nengxiong		Mei, Gang(China)		A	Science & Technology - Other Topics	[Wang, Bowen; Mei, Gang; Xu, Nengxiong] China Univ Geosci Beijing, Sch Engn & Technol, Beijing, Peoples R China	Mei, G (corresponding author), China Univ Geosci Beijing, Sch Engn & Technol, Beijing, Peoples R China.		Computational geometry; Geological model; Mesh generation; Tetrahedral mesh; Algorithm; CGAL		Article	METHODSX	MULTIDISCIPLINARY SCIENCES|Q2|61/134	1.6	0.8	Multidisciplinary Sciences			China	China	China Univ Geosci Beijing(China)	China Univ Geosci Beijing(China)	Engn & Technol	Sch Engn & Technol	Q2|61/134	0	J	Wang, BW; Mei, G; Xu, NX				Wang, Bowen; Mei, Gang; Xu, Nengxiong			Method for generating high-quality tetrahedral meshes of geological models by utilizing CGAL	METHODSX			English	Article
9	2021	MethodsX	Cutillas, Victor(Spain)	Cutillas, V; Fernández-Alba, AR	Cutillas, Victor; Fernandez-Alba, Amadeo R.		Fernandez-Alba, Amadeo R.(Spain)		A	Science & Technology - Other Topics	[Cutillas, Victor; Fernandez-Alba, Amadeo R.] Univ Almeria, Dept Chem & Phys, Agrifood Campus Int Excellence CeiA3, Ctra Sacramento S-N, Almeria 04120, Spain	Fernández-Alba, AR (corresponding author), Univ Almeria, Dept Chem & Phys, Agrifood Campus Int Excellence CeiA3, Ctra Sacramento S-N, Almeria 04120, Spain.		Pesticides; Liquid chromatography; Hilic; Ion exchange; Mass spectrometry		Article	METHODSX	MULTIDISCIPLINARY SCIENCES|Q2|61/134	1.6	0.8	Multidisciplinary Sciences			Spain	Spain	Univ Almeria(Spain)	Univ Almeria(Spain)	Chem & Phys	Chem & Phys	Q2|61/134	0	J	Cutillas, V; Fernández-Alba, AR				Cutillas, Victor; Fernandez-Alba, Amadeo R.			Analysis by LC-MS/MS of polar pesticides in fruits and vegetables using new hybrid stationary phase	METHODSX			English	Article
9	2020	MethodsX	Chokwitthaya, Chanachok(U.S)	Chokwitthaya, C; Zhu, YM; Dibiano, R; Mukhopadhyay, S	Chokwitthaya, Chanachok; Zhu, Yimin; Dibiano, Robert; Mukhopadhyay, Supratik		Chokwitthaya, Chanachok(U.S)		A	Science & Technology - Other Topics	[Chokwitthaya, Chanachok; Zhu, Yimin] Louisiana State Univ, Dept Construct Management, Baton Rouge, LA 70803 USA; [Dibiano, Robert] Ailectric LLC, 7117 Florida Blvd, Baton Rouge, LA 70806 USA; [Mukhopadhyay, Supratik] Louisiana State Univ, Dept Elect Engn & Comp Sci, Baton Rouge, LA 70803 USA	Chokwitthaya, C (corresponding author), Louisiana State Univ, Dept Construct Management, Baton Rouge, LA 70803 USA.		Building performance models; Contextual factors; Occupant behaviors; Immersive virtual environments; Artificial neural network; Feature ranking	ARTIFICIAL NEURAL-NETWORKS; OCCUPANT BEHAVIOR	Article	METHODSX	MULTIDISCIPLINARY SCIENCES|Q2|61/134	1.6	0.8	Multidisciplinary Sciences			U.S	U.S	Louisiana State Univ(U.S)	Louisiana State Univ(U.S)	Construct Management	Construct Management	Q2|61/134	0	J	Chokwitthaya, C; Zhu, YM; Dibiano, R; Mukhopadhyay, S				Chokwitthaya, Chanachok; Zhu, Yimin; Dibiano, Robert; Mukhopadhyay, Supratik			A machine learning algorithm to improve building performance modeling during design	METHODSX			English	Article
9	2021	MethodsX	Bosch-Orea, Cristina(Spain)	Bosch-Orea, C; Sanchís, J; Farré, M	Bosch-Orea, Cristina; Sanchis, Josep; Farre, Marinella		Farre, Marinella(Spain)		A	Science & Technology - Other Topics	[Bosch-Orea, Cristina; Farre, Marinella] IDAEA CSIC, Dept Environm Chem, Water & Soil Qual Res Grp, Barcelona, Spain; [Sanchis, Josep] Univ Girona, Catalan Inst Water Res ICRA, Parc Cient & Tecnol, Girona, Spain; [Sanchis, Josep] Univ Girona, Girona, Spain	Farré, M (corresponding author), IDAEA CSIC, Dept Environm Chem, Water & Soil Qual Res Grp, Barcelona, Spain.		Saxitoxins; Tetrodotoxin; HILIC-HRMS		Article	METHODSX	MULTIDISCIPLINARY SCIENCES|Q2|61/134	1.6	0.8	Multidisciplinary Sciences			Spain	Spain	IDAEA CSIC(Spain)	IDAEA CSIC(Spain)	Environm Chem	Environm Chem	Q2|61/134	0	J	Bosch-Orea, C; Sanchís, J; Farré, M				Bosch-Orea, Cristina; Sanchis, Josep; Farre, Marinella			Analysis of highly polar marine biotoxins in seawater by hydrophilic interaction liquid chromatography coupled to high resolution mass spectrometry	METHODSX			English	Article
9	2021	MethodsX	Ziemba, Pawel(Poland)	Ziemba, P	Ziemba, Pawel		Ziemba, Pawel(Poland)		A	Science & Technology - Other Topics	[Ziemba, Pawel] Univ Szczecin, Fac Econ Finance & Management, Cukrowa 8, PL-71004 Szczecin, Poland	Ziemba, P (corresponding author), Univ Szczecin, Fac Econ Finance & Management, Cukrowa 8, PL-71004 Szczecin, Poland.		Multi-criteria decision making; MATLAB; NEAT F-PROMETHEE; Uncertainty; Fuzzy sets; Outranking relation	PROMETHEE	Article	METHODSX	MULTIDISCIPLINARY SCIENCES|Q2|61/134	1.6	0.8	Multidisciplinary Sciences			Poland	Poland	Univ Szczecin(Poland)	Univ Szczecin(Poland)	Cukrowa 8	Cukrowa 8	Q2|61/134	0	J	Ziemba, P				Ziemba, Pawel			Implementation of the new easy approach to fuzzy multi-criteria decision aid in the field of management	METHODSX			English	Article
9	2021	MethodsX	Arunbose, S.(India)	Arunbose, S; Srinivas, Y; Rajkumar, S	Arunbose, S.; Srinivas, Y.; Rajkumar, S.		Arunbose, S.(India)		A	Science & Technology - Other Topics	[Arunbose, S.; Srinivas, Y.; Rajkumar, S.] Manonmaniam Sundaranar Univ, Ctr Geotechnol, Tirunelveli 627012, Tamil Nadu, India	Arunbose, S (corresponding author), Manonmaniam Sundaranar Univ, Ctr Geotechnol, Tirunelveli 627012, Tamil Nadu, India.		VES; Groundwater potential zone; Aquifer protective capacity; Karumeniyar; Geophysics	GROUNDWATER; EXPLORATION; PARAMETERS; ZONES	Article	METHODSX	MULTIDISCIPLINARY SCIENCES|Q2|61/134	1.6	0.8	Multidisciplinary Sciences			India	India	Manonmaniam Sundaranar Univ(India)	Manonmaniam Sundaranar Univ(India)	Geotechnol	Geotechnol	Q2|61/134	0	J	Arunbose, S; Srinivas, Y; Rajkumar, S				Arunbose, S.; Srinivas, Y.; Rajkumar, S.			Efficacy of hydrological investigation in Karumeniyar river basin, Southern Tamil Nadu, India using vertical electrical sounding technique: A case study	METHODSX			English	Article
9	2022	MethodsX	Deshpande, Monish Vijay(India)	Deshpande, MV; Pillai, D; Jain, M	Deshpande, Monish Vijay; Pillai, Dhanyalekshmi; Jain, Meha		Pillai, Dhanyalekshmi(India)		A	Science & Technology - Other Topics	[Deshpande, Monish Vijay; Pillai, Dhanyalekshmi] Indian Inst Sci Educ & Res Bhopal IISERB, Bhopal, India; [Deshpande, Monish Vijay; Pillai, Dhanyalekshmi] Max Planck Gesell, Max Planck Partner Grp IISERB, Munich, Germany; [Jain, Meha] Univ Michigan, Sch Environm & Sustainabil, Ann Arbor, MI USA	Pillai, D (corresponding author), Indian Inst Sci Educ & Res Bhopal IISERB, Bhopal, India.;Pillai, D (corresponding author), Max Planck Gesell, Max Planck Partner Grp IISERB, Munich, Germany.		Agricultural burned area mapping; Sentinel-2; Planet data; Google Earth engine	REFLECTANCE	Article	METHODSX	MULTIDISCIPLINARY SCIENCES|Q2|61/134	1.6	0.8	Multidisciplinary Sciences			India	India	Indian Inst Sci Educ & Res Bhopal IISERB(India)	Indian Inst Sci Educ & Res Bhopal IISERB(India)		India.;Pillai	Q2|61/134	0	J	Deshpande, MV; Pillai, D; Jain, M				Deshpande, Monish Vijay; Pillai, Dhanyalekshmi; Jain, Meha			Agricultural burned area detection using an integrated approach utilizing multi spectral instrument based fire and vegetation indices from Sentinel-2 satellite	METHODSX			English	Article
9	2020	MethodsX	Kammoun, Rym(Tunisia)	Kammoun, R; Zmantar, T; Ghoul, S	Kammoun, Rym; Zmantar, Tarek; Ghoul, Sonia		Kammoun, Rym(Tunisia)		A	Science & Technology - Other Topics	[Kammoun, Rym; Ghoul, Sonia] Univ Monastir, Fac Dent Med, Lab Histol & Embryol, Monastir, Tunisia; [Kammoun, Rym; Ghoul, Sonia] Lab Dentofacial Clin & Biol Approach ABCDF, Monastir, Tunisia; [Zmantar, Tarek] Univ Monastir, Fac Pharm, Lab Anal Treatment & Valorizat Pollutants Environ, Avicenna Ave, Monastir 5000, Tunisia	Kammoun, R (corresponding author), Univ Monastir, Fac Dent Med, Lab Histol & Embryol, Monastir, Tunisia.;Kammoun, R (corresponding author), Lab Dentofacial Clin & Biol Approach ABCDF, Monastir, Tunisia.		Bacterial adhesion; Tooth; Microscopy; Electron; Scanning; Streptococcus mutans; Lactobacillus casei; Amelogenesis imperfecta		Article	METHODSX	MULTIDISCIPLINARY SCIENCES|Q2|61/134	1.6	0.8	Multidisciplinary Sciences			Tunisia	Tunisia	Univ Monastir(Tunisia)	Univ Monastir(Tunisia)	Lab Histol & Embryol	Lab Histol & Embryol	Q2|61/134	0	J	Kammoun, R; Zmantar, T; Ghoul, S				Kammoun, Rym; Zmantar, Tarek; Ghoul, Sonia			Scanning electron microscopy approach to observe bacterial adhesion to dental surfaces	METHODSX			English	Article
9	2023	MethodsX	Spasic, Marko(Czech Republic)	Spasic, M; Vacek, O; Vejvodová, K; Tejnecky, V; Polák, F; Boruvka, L; Drábek, O	Spasic, Marko; Vacek, Oldrich; Vejvodova, Katerina; Tejnecky, Vaclav; Polak, Filip; Boruvka, Lubos; Drabek, Ondrej		Spasic, Marko(Czech Republic)		A	Science & Technology - Other Topics	[Spasic, Marko; Vacek, Oldrich; Vejvodova, Katerina; Tejnecky, Vaclav; Polak, Filip; Boruvka, Lubos; Drabek, Ondrej] Czech Univ Life Sci Prague, Fac Agrobiol Food & Nat Resources, Dept Soil Sci & Soil Protect, Kamycka 129, Prague 6, Suchdol, Czech Republic; [Vacek, Oldrich] Czech Univ Life Sci Prague, Fac Agrobiol, Dept Food & Nat Resources, Kamycka 129, Prague 6, Suchdol, Czech Republic	Spasic, M (corresponding author), Czech Univ Life Sci Prague, Fac Agrobiol Food & Nat Resources, Dept Soil Sci & Soil Protect, Kamycka 129, Prague 6, Suchdol, Czech Republic.		Cylinder; KopeckATIN SMALL LETTER Y WITH ACUTE; Physical soil properties; Bulk density; Particle density; Porosity; Water retention; Saturation; Gravimetry; Pycnometer		Article	METHODSX	MULTIDISCIPLINARY SCIENCES|Q2|61/134	1.6	0.8	Multidisciplinary Sciences			Czech Republic	Czech Republic	Czech Univ Life Sci Prague(Czech Republic)	Czech Univ Life Sci Prague(Czech Republic)	Soil Sci & Soil Protect	Soil Sci & Soil Protect	Q2|61/134	0	J	Spasic, M; Vacek, O; Vejvodová, K; Tejnecky, V; Polák, F; Boruvka, L; Drábek, O				Spasic, Marko; Vacek, Oldrich; Vejvodova, Katerina; Tejnecky, Vaclav; Polak, Filip; Boruvka, Lubos; Drabek, Ondrej			Determination of physical properties of undisturbed soil samples according to V. Novák	METHODSX			English	Article
9	2021	MethodsX	Boubker, Omar(Morocco)	Boubker, O; Douayri, K; Ouajdouni, A	Boubker, Omar; Douayri, Khadija; Ouajdouni, Abdelaziz		Boubker, Omar(Morocco)		A	Science & Technology - Other Topics	[Boubker, Omar] Ibn Zohr Univ, Higher Sch Technol, Laayoune, Morocco; [Boubker, Omar] Ibn Zohr Univ, Natl Sch Business & Management, Res Lab Business Management LaRGE, Res Team Dev & Project Management EDPM, Agadir, Morocco; [Douayri, Khadija] Mohammed First Univ Oujda, Higher Sch Technol, Oujda, Morocco; [Ouajdouni, Abdelaziz] Abdelmalek Essaadi Univ, Natl Sch Business & Management, Management &…	Boubker, O (corresponding author), Ibn Zohr Univ, Higher Sch Technol, Laayoune, Morocco.		Structural equation modeling; Micro-business; Islamic financing	BANKING ADOPTION; DETERMINANTS; PLS	Article	METHODSX	MULTIDISCIPLINARY SCIENCES|Q2|61/134	1.6	0.8	Multidisciplinary Sciences			Morocco	Morocco	Ibn Zohr Univ(Morocco)	Ibn Zohr Univ(Morocco)	Higher Technol	Higher Sch Technol	Q2|61/134	0	J	Boubker, O; Douayri, K; Ouajdouni, A				Boubker, Omar; Douayri, Khadija; Ouajdouni, Abdelaziz			Factors affecting intention to adopt Islamic financing: Evidence from Morocco	METHODSX			English	Article
9	2020	MethodsX	Lewis, Neil A., Jr.(U.S)	Lewis, NA; Bravo, M; Naiman, S; Pearson, AR; Romero-Canyas, R; Schuldt, JP; Song, H	Lewis, Neil A., Jr.; Bravo, Mario; Naiman, Sarah; Pearson, Adam R.; Romero-Canyas, Rainer; Schuldt, Jonathon P.; Song, Hwanseok		Lewis, Neil A., Jr.(U.S)		A	Science & Technology - Other Topics	[Lewis, Neil A., Jr.; Naiman, Sarah; Schuldt, Jonathon P.] Cornell Univ, Ithaca, NY 14853 USA; [Bravo, Mario; Romero-Canyas, Rainer] Environm Def Fund, New York, NY USA; [Pearson, Adam R.] Pomona Coll, Claremont, CA 91711 USA; [Song, Hwanseok] Purdue Univ, W Lafayette, IN 47907 USA	Lewis, NA (corresponding author), Cornell Univ, Ithaca, NY 14853 USA.		Community-based research; Mixed methods; Focus groups	IDENTITY-BASED MOTIVATION; AIR TOXICS; RACE; JUSTICE; HEALTH; PERCEPTION; RISKS	Article	METHODSX	MULTIDISCIPLINARY SCIENCES|Q2|61/134	1.6	0.8	Multidisciplinary Sciences			U.S	U.S	Cornell Univ(U.S)	Cornell Univ(U.S)	NY 14853 USA	NY 14853 USA.	Q2|61/134	0	J	Lewis, NA; Bravo, M; Naiman, S; Pearson, AR; Romero-Canyas, R; Schuldt, JP; Song, H				Lewis, Neil A., Jr.; Bravo, Mario; Naiman, Sarah; Pearson, Adam R.; Romero-Canyas, Rainer; Schuldt, Jonathon P.; Song, Hwanseok			Using qualitative approaches to improve quantitative inferences in environmental psychology	METHODSX			English	Article
9	2024	MethodsX	Mancin, Stefano(Italy)	Mancin, S; Sguanci, M; Andreoli, D; Soekeland, F; Anastasi, G; Piredda, M; De Marinis, MG	Mancin, Stefano; Sguanci, Marco; Andreoli, Desiree; Soekeland, Fanny; Anastasi, Giuliano; Piredda, Michela; De Marinis, Maria Grazia		Piredda, Michela(Italy)		A	Science & Technology - Other Topics	[Mancin, Stefano] Univ Roma Tor Vergata, Dept Biomed & Prevent, Rome, Italy; [Mancin, Stefano] IRCCS Humanitas Res Hosp, Milan, Italy; [Sguanci, Marco; Piredda, Michela; De Marinis, Maria Grazia] Univ Campus Biomed, Dept Med & Surg, Res Unit Nursing Sci, Rome, Italy; [Andreoli, Desiree] Azienda Ospedaliera Santa Maria Misericordia, Perugia, Italy; [Soekeland, Fanny] Univ Appl Sci, Sch Hlth Profes…	Piredda, M (corresponding author), Univ Campus Biomed, Dept Med & Surg, Res Unit Nursing Sci, Rome, Italy.		Evidence-based medicine; Clinical practice guidelines; Systematic reviews; Meta -analysis; Methodology	GUIDANCE	Article	METHODSX	MULTIDISCIPLINARY SCIENCES|Q2|61/134	1.6	0.8	Multidisciplinary Sciences			Italy	Italy	Univ Roma Tor Vergata(Italy)	Univ Campus Biomed(Italy)	Biomed & Prevent	Med & Surg	Q2|61/134	0	J	Mancin, S; Sguanci, M; Andreoli, D; Soekeland, F; Anastasi, G; Piredda, M; De Marinis, MG				Mancin, Stefano; Sguanci, Marco; Andreoli, Desiree; Soekeland, Fanny; Anastasi, Giuliano; Piredda, Michela; De Marinis, Maria Grazia			Systematic review of clinical practice guidelines and systematic reviews: A method for conducting comprehensive analysis	METHODSX			English	Article
9	2021	MethodsX	Iranmanesh, Nasim(Iran)	Iranmanesh, N; Jalaee, SA	Iranmanesh, Nasim; Jalaee, Sayyed Abdolmajid		Iranmanesh, Nasim(Iran)		A	Science & Technology - Other Topics	[Iranmanesh, Nasim] Shahid Bahonar Univ Kerman, Fac Econ & Management, Dept Econ, Kerman, Iran; [Jalaee, Sayyed Abdolmajid] Shahid Bahonar Univ Kerman, Afzalipour Sq,22 Bahman Blvd, Kerman 7616914111, Iran	Iranmanesh, N (corresponding author), Shahid Bahonar Univ Kerman, Fac Econ & Management, Dept Econ, Kerman, Iran.			GROWTH	Article	METHODSX	MULTIDISCIPLINARY SCIENCES|Q2|61/134	1.6	0.8	Multidisciplinary Sciences			Iran	Iran	Shahid Bahonar Univ Kerman(Iran)	Shahid Bahonar Univ Kerman(Iran)	Econ	Econ	Q2|61/134	0	J	Iranmanesh, N; Jalaee, SA				Iranmanesh, Nasim; Jalaee, Sayyed Abdolmajid			Testing the long-run neutrality and superneutrality of money in a developing country: Evidence from Iran	METHODSX			English	Article
9	2022	MethodsX	Al-Dulaimi, Mustafa J. J.(Iraq)	Al-Dulaimi, MJJ; Abed, AMM; Al-Qrimli, HFF; Ameen, KA; Hasan, HA	Al-Dulaimi, Mustafa J. J.; Abed, Azher M. M.; Al-Qrimli, Haidar F. F.; Ameen, Kayser Aziz; Hasan, Husam Abdulrasool		Hasan, Husam Abdulrasool(Iraq)		A	Science & Technology - Other Topics	[Al-Dulaimi, Mustafa J. J.; Ameen, Kayser Aziz; Hasan, Husam Abdulrasool] Al Esraa Univ Coll, Dept Air conditioning & Refrigerat, Baghdad, Iraq; [Abed, Azher M. M.] AL Mustaqbal Univ Coll, Dept Air conditioning & Refrigerat, Babylon, Iraq; [Al-Qrimli, Haidar F. F.] Minist Oil, Petr Contracts & Licensing Directorate, Baghdad, Iraq	Hasan, HA (corresponding author), Al Esraa Univ Coll, Dept Air conditioning & Refrigerat, Baghdad, Iraq.		The performance of Air Conditioning Unit; HVAC; Air refrigeration system; Finned tubes; The performance of Air Conditioning Unit; HVAC; Air refrigeration system; Finned tubes	HEAT-TRANSFER; NANOFLUIDS; COLLECTOR; ENHANCEMENT; IMPINGEMENT; FIELD	Article	METHODSX	MULTIDISCIPLINARY SCIENCES|Q2|61/134	1.6	0.8	Multidisciplinary Sciences			Iraq	Iraq	Al Esraa Univ Coll(Iraq)	Al Esraa Univ Coll(Iraq)	Air conditioning & Refrigerat	Air conditioning & Refrigerat	Q2|61/134	0	J	Al-Dulaimi, MJJ; Abed, AMM; Al-Qrimli, HFF; Ameen, KA; Hasan, HA				Al-Dulaimi, Mustafa J. J.; Abed, Azher M. M.; Al-Qrimli, Haidar F. F.; Ameen, Kayser Aziz; Hasan, Husam Abdulrasool			Improving the performance of air conditioning unit by using a hybrid technique	METHODSX			English	Article
9	2020	MethodsX	Dushkova, Diana(Germany)	Dushkova, D; Haase, D	Dushkova, Diana; Haase, Dagmar		Dushkova, Diana(Germany)		A	Science & Technology - Other Topics	[Dushkova, Diana; Haase, Dagmar] Humboldt Univ, Dept Geog, Berlin, Germany	Dushkova, D (corresponding author), Humboldt Univ, Dept Geog, Berlin, Germany.		Nature-based solutions (NBS); Data- and knowledge base; Climate change; Societal challenges; Sustainability; Resilience; Urban Europe		Article	METHODSX	MULTIDISCIPLINARY SCIENCES|Q2|61/134	1.6	0.8	Multidisciplinary Sciences			Germany	Germany	Humboldt Univ(Germany)	Humboldt Univ(Germany)	Geog	Geog	Q2|61/134	0	J	Dushkova, D; Haase, D				Dushkova, Diana; Haase, Dagmar			Methodology for development of a data and knowledge base for learning from existing nature-based solutions in Europe: The CONNECTING Nature project	METHODSX			English	Article
9	2020	MethodsX	Ogilvie, Olivia(New Zealand)	Ogilvie, O; Larsen, N; Sutton, K; Domigan, L; Gerrard, J; Demarais, N; Roberts, S	Ogilvie, Olivia; Larsen, Nigel; Sutton, Kevin; Domigan, Laura; Gerrard, Juliet; Demarais, Nicholas; Roberts, Sarah		Ogilvie, Olivia(New Zealand)		A	Science & Technology - Other Topics	[Ogilvie, Olivia; Domigan, Laura; Gerrard, Juliet; Demarais, Nicholas] Univ Auckland, Sch Biol Sci, Private Bag 92019, Auckland 1142, New Zealand; [Ogilvie, Olivia; Larsen, Nigel; Sutton, Kevin; Domigan, Laura; Gerrard, Juliet] Massey Univ, Riddet Inst, Private Bag 11 222, Palmerston North 4442, New Zealand; [Ogilvie, Olivia; Larsen, Nigel; Sutton, Kevin; Roberts, Sarah] New Zealand Inst Plant & …	Ogilvie, O (corresponding author), Univ Auckland, Sch Biol Sci, Private Bag 92019, Auckland 1142, New Zealand.		Peptidomics; Celiac disease; Bread; In vitro digestion; Wheat	CELIAC-DISEASE; PROTEINS	Article	METHODSX	MULTIDISCIPLINARY SCIENCES|Q2|61/134	1.6	0.8	Multidisciplinary Sciences			New Zealand	New Zealand	Univ Auckland(New Zealand)	Univ Auckland(New Zealand)	Biol Sci	Sch Biol Sci	Q2|61/134	0	J	Ogilvie, O; Larsen, N; Sutton, K; Domigan, L; Gerrard, J; Demarais, N; Roberts, S				Ogilvie, Olivia; Larsen, Nigel; Sutton, Kevin; Domigan, Laura; Gerrard, Juliet; Demarais, Nicholas; Roberts, Sarah			A targeted mass spectrometry method for the accurate label-free quantification of immunogenic gluten peptides produced during simulated digestion of food matrices	METHODSX			English	Article
8	2020	MethodsX	Aldrian, Alexia(Austria)	Aldrian, A; Viczek, SA; Pomberger, R; Sarc, R	Aldrian, Alexia; Viczek, Sandra A.; Pomberger, Roland; Sarc, Renato		Sarc, Renato(Austria)		A	Science & Technology - Other Topics	[Aldrian, Alexia; Viczek, Sandra A.; Pomberger, Roland; Sarc, Renato] Univ Leoben, Chair Waste Proc Technol & Waste Management, Franz Josef Str 18, A-8700 Leoben, Austria	Sarc, R (corresponding author), Univ Leoben, Chair Waste Proc Technol & Waste Management, Franz Josef Str 18, A-8700 Leoben, Austria.		Solid recovered fuel; Recycling; Ash content; Mineral matter; Main components; Methods; Cement industry	SOLID RECOVERED FUEL; QUALITY-ASSURANCE; MULTICOMPONENT UTILIZATION; CHEMICAL-COMPOSITION; MATERIAL BALANCES; FLY ASHES; ENERGY; COCOMBUSTION; ADVANTAGES; DESIGN	Article	METHODSX	MULTIDISCIPLINARY SCIENCES|Q2|61/134	1.6	0.8	Multidisciplinary Sciences			Austria	Austria	Univ Leoben(Austria)	Univ Leoben(Austria)	Franz Josef Str 18	Franz Josef Str 18	Q2|61/134	0	J	Aldrian, A; Viczek, SA; Pomberger, R; Sarc, R				Aldrian, Alexia; Viczek, Sandra A.; Pomberger, Roland; Sarc, Renato			Methods for identifying the material-recyclable share of SRF during co-processing in the cement industry	METHODSX			English	Article
8	2022	MethodsX	Andreas, Michael P.(U.S)	Andreas, MP; Giessen, TW	Andreas, Michael P.; Giessen, Tobias W.		Giessen, Tobias W.(U.S)		A	Science & Technology - Other Topics	[Andreas, Michael P.; Giessen, Tobias W.] Univ Michigan Med Sch, Dept Biomed Engn, Ann Arbor, MI 48109 USA; [Giessen, Tobias W.] Univ Michigan Med Sch, Dept Biol Chem, Ann Arbor, MI USA	Giessen, TW (corresponding author), Univ Michigan Med Sch, Dept Biomed Engn, Ann Arbor, MI 48109 USA.		Encapsulin; Nanocompartment; Streptomyces; Protein production; Protein purification		Article	METHODSX	MULTIDISCIPLINARY SCIENCES|Q2|61/134	1.6	0.8	Multidisciplinary Sciences			U.S	U.S	Univ Michigan Med Sch(U.S)	Univ Michigan Med Sch(U.S)	Biomed Engn	Biomed Engn	Q2|61/134	0	J	Andreas, MP; Giessen, TW				Andreas, Michael P.; Giessen, Tobias W.			Heterologous expression and purification of encapsulins in Streptomyces coelicolor	METHODSX			English	Article
8	2020	MethodsX	Ricard, M. F.(Argentina)	Ricard, MF; Viglizzo, EF	Ricard, M. F.; Viglizzo, E. F.		Ricard, M. F.(Argentina)		A	Science & Technology - Other Topics	[Ricard, M. F.; Viglizzo, E. F.] Consejo Nacl Invest & Cient Tecn, Inst Ciencias Tierra Ambient La Pampa, Mendoza 109,L6300, Santa Rosa, La Pampa, Argentina; [Ricard, M. F.] Univ Nacl La Pampa, Fac Ciencias Exactas & Nat, Uruguay 151 L6300, La Pampa, Argentina; [Viglizzo, E. F.] GPS Grp Paises Prod Sur, Billinghurst 2565,4o Floor C1425DTY, Buenos Aires, DF, Argentina; [Viglizzo, E. F.] Univ Austr…	Ricard, MF (corresponding author), Consejo Nacl Invest Cient & Tecn, Inst Ciencias Tierra Ambient Pampa, INCITAP CONICET, Mendoza 109 L6300, Santa Rosa, La Pampa, Argentina.		SOC sequestration; Grazing lands; Theoretical method; Empirical validation	LAND-USE CHANGE; ORGANIC-CARBON; FOREST SOILS; ROOT; BIOMASS; STOCKS; MANAGEMENT; GROWTH; SHOOT; DYNAMICS	Article	METHODSX	MULTIDISCIPLINARY SCIENCES|Q2|61/134	1.6	0.8	Multidisciplinary Sciences			Argentina	Argentina	Consejo Nacl Invest & Cient Tecn(Argentina)	Consejo Nacl Invest Cient & Tecn(Argentina)	Mendoza 109	INCITAP CONICET	Q2|61/134	0	J	Ricard, MF; Viglizzo, EF				Ricard, M. F.; Viglizzo, E. F.			Improving carbon sequestration estimation through accounting carbon stored in grassland soil	METHODSX			English	Article
8	2020	MethodsX	Vandel, Egert(Estonia)	Vandel, E; Vaasma, T; Sugita, S	Vandel, Egert; Vaasma, Tiit; Sugita, Shinya		Vandel, Egert(Estonia)		A	Science & Technology - Other Topics	[Vandel, Egert; Vaasma, Tiit; Sugita, Shinya] Tallinn Univ, Inst Ecol, Tallinn, Estonia	Vandel, E (corresponding author), Tallinn Univ, Inst Ecol, Tallinn, Estonia.		Grain size analysis; ASI; ImageJ; Aeolian sand influx; Image processing; Peat deposits	AEOLIAN SEDIMENT; RAISED BOG; STORMINESS; DEPOSITS; SWEDEN	Article	METHODSX	MULTIDISCIPLINARY SCIENCES|Q2|61/134	1.6	0.8	Multidisciplinary Sciences			Estonia	Estonia	Tallinn Univ(Estonia)	Tallinn Univ(Estonia)	Ecol	Tallinn	Q2|61/134	0	J	Vandel, E; Vaasma, T; Sugita, S				Vandel, Egert; Vaasma, Tiit; Sugita, Shinya			Application of image analysis technique for measurement of sand grains in sediments	METHODSX			English	Article
8	2021	MethodsX	Emmanuel, Thomas(Denmark)	Emmanuel, T; Bruel, A; Thomsen, JS; Steiniche, T; Brent, MB	Emmanuel, Thomas; Bruel, Annemarie; Thomsen, Jesper Skovhus; Steiniche, Torben; Brent, Mikkel Bo		Brent, Mikkel Bo(Denmark)		A	Science & Technology - Other Topics	[Emmanuel, Thomas] Aarhus Univ Hosp, Dept Dermatol, Aarhus, Denmark; [Bruel, Annemarie; Thomsen, Jesper Skovhus; Brent, Mikkel Bo] Aarhus Univ, Dept Biomed, Aarhus, Denmark; [Steiniche, Torben] Aarhus Univ Hosp, Dept Pathol, Aarhus, Denmark	Brent, MB (corresponding author), Aarhus Univ, Dept Biomed, Aarhus, Denmark.		Osteoclasts; Bone histomorphometry; Al-assisted image processing	HISTOMORPHOMETRY	Article	METHODSX	MULTIDISCIPLINARY SCIENCES|Q2|61/134	1.6	0.8	Multidisciplinary Sciences			Denmark	Denmark	Aarhus Univ Hosp(Denmark)	Aarhus Univ(Denmark)	Dermatol	Biomed	Q2|61/134	0	J	Emmanuel, T; Bruel, A; Thomsen, JS; Steiniche, T; Brent, MB				Emmanuel, Thomas; Bruel, Annemarie; Thomsen, Jesper Skovhus; Steiniche, Torben; Brent, Mikkel Bo			Artificial intelligence-assisted identification and quantification of osteoclasts	METHODSX			English	Article
8	2021	MethodsX	Aboagye, George(Ghana)	Aboagye, G; Navele, M; Essuman, E	Aboagye, George; Navele, Martha; Essuman, Edward		Aboagye, George(Ghana)		A	Science & Technology - Other Topics	[Aboagye, George; Navele, Martha; Essuman, Edward] Univ Hlth & Allied Sci, Dept Nutr & Dietet, Sch Allied Hlth Sci, Ho, Volta Region, Ghana	Aboagye, G (corresponding author), Univ Hlth & Allied Sci, Dept Nutr & Dietet, Sch Allied Hlth Sci, Ho, Volta Region, Ghana.		Moringa oleifera seed powder; Antibacterial; Water coagulant; Potable water		Article	METHODSX	MULTIDISCIPLINARY SCIENCES|Q2|61/134	1.6	0.8	Multidisciplinary Sciences			Ghana	Ghana	Univ Hlth & Allied Sci(Ghana)	Univ Hlth & Allied Sci(Ghana)	Nutr & Dietet	Nutr & Dietet	Q2|61/134	0	J	Aboagye, G; Navele, M; Essuman, E				Aboagye, George; Navele, Martha; Essuman, Edward			Protocols for assessing antibacterial and water coagulation potential of Moringa oleifera seed powder	METHODSX			English	Article
8	2023	MethodsX	Baidoo, Nicholas(U.K)	Baidoo, N; Sanger, GJ; Belai, A	Baidoo, Nicholas; Sanger, Gareth J.; Belai, Abi		Baidoo, Nicholas(U.K)		A	Science & Technology - Other Topics	[Baidoo, Nicholas; Belai, Abi] Univ Roehampton, Sch Life & Hlth Sci, Holybourne Ave, London SW15 4JD, England; [Sanger, Gareth J.] Queen Mary Univ London, Blizard Inst, Fac Med & Dent, London, England	Baidoo, N (corresponding author), Univ Roehampton, Sch Life & Hlth Sci, Holybourne Ave, London SW15 4JD, England.		Collagen; Colon; Masson's Trichrome; Picrosirius red; Hydroxyproline; ImageJ; Human		Article	METHODSX	MULTIDISCIPLINARY SCIENCES|Q2|61/134	1.6	0.8	Multidisciplinary Sciences			U.K	U.K	Univ Roehampton(U.K)	Univ Roehampton(U.K)	Life & Hlth Sci	Sch Life & Hlth Sci	Q2|61/134	0	J	Baidoo, N; Sanger, GJ; Belai, A				Baidoo, Nicholas; Sanger, Gareth J.; Belai, Abi			Histochemical and biochemical analysis of collagen content in formalin-fixed, paraffin embedded colonic samples	METHODSX			English	Article
8	2020	MethodsX	Abdi, Reza(U.S)	Abdi, R; Endreny, T; Nowak, D	Abdi, Reza; Endreny, Theodore; Nowak, David		Abdi, Reza(U.S)		A	Science & Technology - Other Topics	[Abdi, Reza] Colorado Sch Mines, Dept Civil & Environm Engn, Golden, CO 80401 USA; [Endreny, Theodore] SUNY Syracuse, Dept Environm Resources Engn, Coll Environm Sci & Forestry, Syracuse, NY 13210 USA; [Nowak, David] US Forest Serv, USDA, SUNY ESF, Northern Res Stn, 5 Moon Lib, Syracuse, NY 13210 USA	Abdi, R (corresponding author), Colorado Sch Mines, Dept Civil & Environm Engn, Golden, CO 80401 USA.		Thermal pollution; Aquatic thermal habitat; Mechanistic model; Energy balance		Article	METHODSX	MULTIDISCIPLINARY SCIENCES|Q2|61/134	1.6	0.8	Multidisciplinary Sciences			U.S	U.S	Colorado Sch Mines(U.S)	Colorado Sch Mines(U.S)	Civil & Environm Engn	Civil & Environm Engn	Q2|61/134	0	J	Abdi, R; Endreny, T; Nowak, D				Abdi, Reza; Endreny, Theodore; Nowak, David			i-Tree cool river: An open source, freeware tool to simulate river water temperature coupled with HEC-RAS	METHODSX			English	Article
8	2023	MethodsX	Pilecky, Matthias(Austria)	Pilecky, M; Wassenaar, LI; Taipale, S; Kainz, MJ	Pilecky, Matthias; Wassenaar, Leonard I.; Taipale, Sami; Kainz, Martin J.		Pilecky, Matthias(Austria)		A	Science & Technology - Other Topics	[Pilecky, Matthias; Wassenaar, Leonard I.; Kainz, Martin J.] Interuniv Ctr Aquat Ecosyst Res, WasserCluster Biol Stn Lunz, Dr Carl Kupelwieser Promenade 5, A-3293 Lunz, Austria; [Pilecky, Matthias; Wassenaar, Leonard I.; Kainz, Martin J.] Danube Univ Krems, Res Lab Aquat Ecosyst Res and Hlth, A-3500 Krems, Austria; [Taipale, Sami] Univ Jyvaskyla, Dept Biol & Environm Sci, Survontie 9C, Jyvaskyla,…	Pilecky, M (corresponding author), Interuniv Ctr Aquat Ecosyst Res, WasserCluster Biol Stn Lunz, Dr Carl Kupelwieser Promenade 5, A-3293 Lunz, Austria.;Pilecky, M (corresponding author), Danube Univ Krems, Res Lab Aquat Ecosyst Res and Hlth, A-3500 Krems, Austria.		Carbon isotopes; Deuterium; Fatty acids; GC-IRMS; Stable-isotopes	LIPID EXTRACTION; HYDROGEN; RATIO; DELTA-C-13; CARBON; FRACTIONATIONS; BIOSYNTHESIS; FISH	Article	METHODSX	MULTIDISCIPLINARY SCIENCES|Q2|61/134	1.6	0.8	Multidisciplinary Sciences			Austria	Austria	Interuniv Ctr Aquat Ecosyst Res(Austria)	Interuniv Ctr Aquat Ecosyst Res(Austria)	Interuniv Aquat Ecosyst Res	Interuniv Aquat Ecosyst Res	Q2|61/134	0	J	Pilecky, M; Wassenaar, LI; Taipale, S; Kainz, MJ				Pilecky, Matthias; Wassenaar, Leonard I.; Taipale, Sami; Kainz, Martin J.			Protocols for sample preparation and compound-specific stable-isotope analyses ( 82 H, 813 C) of fatty acids in biological and environmental samples	METHODSX			English	Article
8	2021	MethodsX	Yu, Jiuling(U.S)	Yu, JL; Tang, TB; Cheng, F; Huang, D; Martin, JL; Brewer, CE; Grimm, RL; Zhou, M; Luo, HM	Yu, Jiuling; Tang, Tianbai; Cheng, Feng; Huang, Di; Martin, Julia L.; Brewer, Catherine E.; Grimm, Ronald L.; Zhou, Meng; Luo, Hongmei		Luo, Hongmei(U.S)		A	Science & Technology - Other Topics	[Yu, Jiuling; Tang, Tianbai; Cheng, Feng; Huang, Di; Brewer, Catherine E.; Zhou, Meng; Luo, Hongmei] New Mexico State Univ, Dept Chem & Mat Engn, Las Cruces, NM 88003 USA; [Martin, Julia L.; Grimm, Ronald L.] Worcester Polytech Inst, Life Sci & Bioengn Ctr, Dept Chem & Biochem, 100 Inst Rd, Worcester, MA 01609 USA	Luo, HM (corresponding author), New Mexico State Univ, Dept Chem & Mat Engn, Las Cruces, NM 88003 USA.		Microalgae; hydrothermal liquefaction; char activation; heavy metal adsorption	HEAVY-METAL IONS; AQUEOUS-SOLUTIONS; HYDROTHERMAL CARBONIZATION; ACTIVATED CARBON; GRAPHENE OXIDE; REMOVAL; PYROLYSIS; SILICA; LEAD; KINETICS	Article	METHODSX	MULTIDISCIPLINARY SCIENCES|Q2|61/134	1.6	0.8	Multidisciplinary Sciences			U.S	U.S	New Mexico State Univ(U.S)	New Mexico State Univ(U.S)	Chem & Mat Engn	Chem & Mat Engn	Q2|61/134	0	J	Yu, JL; Tang, TB; Cheng, F; Huang, D; Martin, JL; Brewer, CE; Grimm, RL; Zhou, M; Luo, HM				Yu, Jiuling; Tang, Tianbai; Cheng, Feng; Huang, Di; Martin, Julia L.; Brewer, Catherine E.; Grimm, Ronald L.; Zhou, Meng; Luo, Hongmei			Waste-to-wealth application of wastewater treatment algae-derived hydrochar for Pb(II) adsorption	METHODSX			English	Article
8	2020	MethodsX	Neyshaburinezhad, Navid(Iran)	Neyshaburinezhad, N; Rouini, M; Shirzad, N; Esteghamati, A; Nakhjavani, M; Namazi, S; Ardakani, YH	Neyshaburinezhad, Navid; Rouini, Mohammadreza; Shirzad, Nooshin; Esteghamati, Alireza; Nakhjavani, Manouchehr; Namazi, Soha; Ardakani, Yalda H.		Ardakani, Yalda H.(Iran)		A	Science & Technology - Other Topics	[Neyshaburinezhad, Navid; Rouini, Mohammadreza; Ardakani, Yalda H.] Univ Tehran Med Sci, Biopharmaceut & Pharmacokinet Div, Dept Pharmaceut, Fac Pharm, Tehran, Iran; [Shirzad, Nooshin; Esteghamati, Alireza; Nakhjavani, Manouchehr] Univ Tehran Med Sci, Sch Med, Vali Asr Hosp, Endocrinol & Metab Res Ctr EMRC, Tehran, Iran; [Namazi, Soha] Univ Tehran Med Sci, Dept Clin Pharm, Fac Pharm, Tehran, Iran	Ardakani, YH (corresponding author), Univ Tehran Med Sci, Biopharmaceut & Pharmacokinet Div, Dept Pharmaceut, Fac Pharm, Tehran, Iran.		Diabetes mellitus; Cytochrome P450; Metabolism; Personalized medicine	DRUG-METABOLIZING-ENZYMES; GENEVA COCKTAIL; CYTOCHROME-P450; EXPRESSION; GENOTYPE; MEDICINE; LIVER	Article	METHODSX	MULTIDISCIPLINARY SCIENCES|Q2|61/134	1.6	0.8	Multidisciplinary Sciences			Iran	Iran	Univ Tehran Med Sci(Iran)	Univ Tehran Med Sci(Iran)	Pharmaceut	Pharmaceut	Q2|61/134	0	J	Neyshaburinezhad, N; Rouini, M; Shirzad, N; Esteghamati, A; Nakhjavani, M; Namazi, S; Ardakani, YH				Neyshaburinezhad, Navid; Rouini, Mohammadreza; Shirzad, Nooshin; Esteghamati, Alireza; Nakhjavani, Manouchehr; Namazi, Soha; Ardakani, Yalda H.			Evaluating the effect of type 2 diabetes mellitus on CYP450 enzymes and P-gp activities, before and after glycemic control: A protocol for a case-control pharmacokinetic study	METHODSX			English	Article
8	2022	MethodsX	Manjarres, D. P.(Spain)	Manjarrés, DP; Montemurro, N; Pérez, S	Manjarres, D. P.; Montemurro, N.; Perez, S.		Perez, S.(Spain)		A	Science & Technology - Other Topics	[Manjarres, D. P.; Montemurro, N.; Perez, S.] IDAEA CSIC, ONHlth, C Jordi Girona 18-26, Barcelona 08034, Spain	Pérez, S (corresponding author), IDAEA CSIC, ONHlth, C Jordi Girona 18-26, Barcelona 08034, Spain.		Pharmaceuticals; Fish organs; LC-HRMS; Targeted data independent acquisition	PHARMACEUTICALS; EFFLUENT; METABOLITES; ANTIDEPRESSANTS; BIOACCUMULATION; VALIDATION; EXTRACTION; EXPOSURE	Article	METHODSX	MULTIDISCIPLINARY SCIENCES|Q2|61/134	1.6	0.8	Multidisciplinary Sciences			Spain	Spain	IDAEA CSIC(Spain)	ONHlth(Spain)	C Jordi Girona 18-26	C Jordi Girona 18-26	Q2|61/134	0	J	Manjarrés, DP; Montemurro, N; Pérez, S				Manjarres, D. P.; Montemurro, N.; Perez, S.			Development of a USE/d-SPE and targeted DIA-Orbitrap-MS acquisition methodology for the analysis of wastewater-derived organic pollutants in fish tissues and body fluids	METHODSX			English	Article
8	2022	MethodsX	Halali, Mohamad Amin(Canada)	Halali, MA; de Lannoy, CF	Halali, Mohamad Amin; de lannoy, Charles-Francois		Halali, Mohamad Amin(Canada)		A	Science & Technology - Other Topics	[Halali, Mohamad Amin; de lannoy, Charles-Francois] McMaster Univ, Dept Chem Engn, Hamilton, ON, Canada	Halali, MA (corresponding author), McMaster Univ, Dept Chem Engn, Hamilton, ON, Canada.		Electrically conductive membranes; Scratch resistance; Mechanical stability; Electrochemical oxidation; Polyvinyl alcohol; Carbon nanotubes; Glutaraldehyde; Succinic acid; Anodic potential; Electrified membranes	WASTE-WATER TREATMENT; CARBON NANOTUBES; REVERSE-OSMOSIS; ELECTRODE; PH; PERFORMANCE; ATTACHMENT; OXIDATION; CELLULOSE; CURRENTS	Article	METHODSX	MULTIDISCIPLINARY SCIENCES|Q2|61/134	1.6	0.8	Multidisciplinary Sciences			Canada	Canada	McMaster Univ(Canada)	McMaster Univ(Canada)	Chem Engn	Chem Engn	Q2|61/134	0	J	Halali, MA; de Lannoy, CF				Halali, Mohamad Amin; de lannoy, Charles-Francois			Methods for stability assessment of electrically conductive membranes	METHODSX			English	Article
8	2021	MethodsX	Jimenez, Jenyfer(Colombia)	Jimenez, J; Leiva, AM; Olaya, C; Acosta-Trujillo, D; Cuellar, WJ	Jimenez, Jenyfer; Maria Leiva, Ana; Olaya, Cristian; Acosta-Trujillo, Daniela; Jose Cuellar, Wilmer		Jose Cuellar, Wilmer(Colombia)		A	Science & Technology - Other Topics	[Jimenez, Jenyfer; Maria Leiva, Ana; Olaya, Cristian; Acosta-Trujillo, Daniela; Jose Cuellar, Wilmer] Int Ctr Trop Agr CIAT, Virol Lab Crops Nutr & Hlth, AA 6713, Cali, Colombia; [Olaya, Cristian] Univ Calif Davis, Dept Plant Pathol, Davis, CA 95616 USA	Cuellar, WJ (corresponding author), Int Ctr Trop Agr CIAT, Virol Lab Crops Nutr & Hlth, AA 6713, Cali, Colombia.		CTAB extraction; Silica gel; Disease surveillance; Begomovirus; Potexvirus	COMMON-MOSAIC-VIRUS; INFECTING CASSAVA; 1ST REPORT; RNA; EXTRACTION; STRAINS; PLANTS	Article	METHODSX	MULTIDISCIPLINARY SCIENCES|Q2|61/134	1.6	0.8	Multidisciplinary Sciences			Colombia	Colombia	Int Ctr Trop Agr CIAT(Colombia)	Int Ctr Trop Agr CIAT(Colombia)	Int Trop Agr CIAT	Int Trop Agr CIAT	Q2|61/134	0	J	Jimenez, J; Leiva, AM; Olaya, C; Acosta-Trujillo, D; Cuellar, WJ				Jimenez, Jenyfer; Maria Leiva, Ana; Olaya, Cristian; Acosta-Trujillo, Daniela; Jose Cuellar, Wilmer			An optimized nucleic acid isolation protocol for virus diagnostics in cassava (Manihot esculenta Crantz.)	METHODSX			English	Article
8	2021	MethodsX	Bahrpeyma, Fouad(Ireland)	Bahrpeyma, F; Roantree, M; Cappellari, P; Scriney, M; McCarren, A	Bahrpeyma, Fouad; Roantree, Mark; Cappellari, Paolo; Scriney, Michael; McCarren, Andrew		Bahrpeyma, Fouad(Ireland)		A	Science & Technology - Other Topics	[Bahrpeyma, Fouad; Scriney, Michael; McCarren, Andrew] Dublin City Univ, Sch Comp, Insight Ctr Data Analyt, Dublin 9, Ireland; [Cappellari, Paolo] CUNY, 2800 Victory Blvd, Staten Isl, NY 10314 USA; [Roantree, Mark] Dublin City Univ, VistaMilk SFI Res Ctr, Dublin 9, Ireland	Bahrpeyma, F (corresponding author), Dublin City Univ, Sch Comp, Insight Ctr Data Analyt, Dublin 9, Ireland.		Synthetic time series; Time series features; Diversity; Coverage; Forecasting	NEURAL-NETWORK; MODELS; TREND	Article	METHODSX	MULTIDISCIPLINARY SCIENCES|Q2|61/134	1.6	0.8	Multidisciplinary Sciences			Ireland	Ireland	Dublin City Univ(Ireland)	Dublin City Univ(Ireland)	Insight Data Analyt	Insight Data Analyt	Q2|61/134	0	J	Bahrpeyma, F; Roantree, M; Cappellari, P; Scriney, M; McCarren, A				Bahrpeyma, Fouad; Roantree, Mark; Cappellari, Paolo; Scriney, Michael; McCarren, Andrew			A Methodology for Validating Diversity in Synthetic Time Series Generation	METHODSX			English	Article
8	2022	MethodsX	Syafiq, Muhammad(Indonesia)	Syafiq, M; Sirojuzilam; Badaruddin; Purwoko, A	Syafiq, Muhammad; Sirojuzilam; Badaruddin; Purwoko, Agus		Syafiq, Muhammad(Indonesia)		A	Science & Technology - Other Topics	[Syafiq, Muhammad; Sirojuzilam; Badaruddin; Purwoko, Agus] Univ Sumatera Utara, Medan, Indonesia	Syafiq, M (corresponding author), Univ Sumatera Utara, Medan, Indonesia.		Confirmatory factor analysis; Validity and reliability; Model modification; Regression analysis; Mediation analysis		Article	METHODSX	MULTIDISCIPLINARY SCIENCES|Q2|61/134	1.6	0.8	Multidisciplinary Sciences			Indonesia	Indonesia	Univ Sumatera Utara(Indonesia)	Univ Sumatera Utara(Indonesia)	Indonesia	Indonesia.	Q2|61/134	0	J	Syafiq, M; Sirojuzilam; Badaruddin; Purwoko, A				Syafiq, Muhammad; Sirojuzilam; Badaruddin; Purwoko, Agus			Integrated structural equation modeling and causal steps in evaluating the role of the mediating variable	METHODSX			English	Article
8	2020	MethodsX	Verhelst, Sigrid(Belgium)	Verhelst, S; De Clerck, L; Willems, S; Van Puyvelde, B; Daled, S; Deforce, D; Dhaenens, M	Verhelst, Sigrid; De Clerck, Laura; Willems, Sander; Van Puyvelde, Bart; Daled, Simon; Deforce, Dieter; Dhaenens, Maarten		Dhaenens, Maarten(Belgium)		A	Science & Technology - Other Topics	[Verhelst, Sigrid; De Clerck, Laura; Willems, Sander; Van Puyvelde, Bart; Daled, Simon; Deforce, Dieter; Dhaenens, Maarten] Univ Ghent, Lab Pharmaceut Biotechnol, ProGenT, Ottergemsesteenweg 460, B-9000 Ghent, Belgium	Dhaenens, M (corresponding author), Univ Ghent, Lab Pharmaceut Biotechnol, ProGenT, Ottergemsesteenweg 460, B-9000 Ghent, Belgium.		Histone post-translational modifications; Toxicoepigenetics; Pharmacoepigenetics; LC-MS/MS; Proteomics; Drug safety	QUANTIFICATION; PROPIONYLATION; ACQUISITION; PROTEOMICS; INSIGHTS	Article	METHODSX	MULTIDISCIPLINARY SCIENCES|Q2|61/134	1.6	0.8	Multidisciplinary Sciences			Belgium	Belgium	Univ Ghent(Belgium)	Univ Ghent(Belgium)	ProGenT	ProGenT	Q2|61/134	0	J	Verhelst, S; De Clerck, L; Willems, S; Van Puyvelde, B; Daled, S; Deforce, D; Dhaenens, M				Verhelst, Sigrid; De Clerck, Laura; Willems, Sander; Van Puyvelde, Bart; Daled, Simon; Deforce, Dieter; Dhaenens, Maarten			Comprehensive histone epigenetics: A mass spectrometry based screening assay to measure epigenetic toxicity	METHODSX			English	Article
8	2022	MethodsX	Kuerzl, Christian(Germany)	Kürzl, C; Wohlschläger, H; Schiffer, S; Kulozik, U	Kuerzl, Christian; Wohlschlaeger, Heidi; Schiffer, Simon; Kulozik, Ulrich		Kuerzl, Christian(Germany)		A	Science & Technology - Other Topics	[Kuerzl, Christian; Wohlschlaeger, Heidi; Schiffer, Simon; Kulozik, Ulrich] Tech Univ Munich, TUM Sch Life Sci, Chair Food & Bioproc Engn, Munich, Germany	Kürzl, C (corresponding author), Tech Univ Munich, TUM Sch Life Sci, Chair Food & Bioproc Engn, Munich, Germany.		Skim milk; Casein; Whey protein; Cleaning validation; Beta-lactoglobulin; Low protein concentration; Quality assurance; Quality control; Product safety	VALIDATION; SEPARATION; CASEIN	Article	METHODSX	MULTIDISCIPLINARY SCIENCES|Q2|61/134	1.6	0.8	Multidisciplinary Sciences			Germany	Germany	Tech Univ Munich(Germany)	Tech Univ Munich(Germany)	TUM Life Sci	TUM Sch Life Sci	Q2|61/134	0	J	Kürzl, C; Wohlschläger, H; Schiffer, S; Kulozik, U				Kuerzl, Christian; Wohlschlaeger, Heidi; Schiffer, Simon; Kulozik, Ulrich			Concentration, purification and quantification of milk protein residues following cleaning processes using a combination of SPE and RP-HPLC	METHODSX			English	Article
8	2020	MethodsX	Soto-Rojas, Luis O.(Mexico)	Soto-Rojas, LO; Bañuelos, C; Garces-Ramirez, L; Luna-Herrera, C; Flores-Martínez, YM; Soto-Rodríguez, G; Gatica-García, B; López-Salas, FE; Ayala-Dávila, J; Gutíerrez-Castillo, ME; Padilla-Viveros, A; de la Cruz-López, F; Martínez-Davila, IA; Martinez-Fong, D	Soto-Rojas, Luis O.; Banuelos, Cecilia; Garces-Ramirez, Linda; Luna-Herrera, Claudia; Flores-Martinez, Yazmin M.; Soto-Rodriguez, Guadalupe; Gatica-Garcia, Bismark; Lopez-Salas, Francisco E.; Ayala-Davila, Jose; Gutierrez-Castillo, Maria E.; Padilla-Viveros, America; de la Cruz-Lopez, Fidel; Martinez-Davila, Irma A.; Martinez-Fong, Daniel		Martinez-Fong, Daniel(Mexico)		A	Science & Technology - Other Topics	[Soto-Rojas, Luis O.; Garces-Ramirez, Linda; Luna-Herrera, Claudia; de la Cruz-Lopez, Fidel] Inst Politecn Nacl, Dept Fisiol, Escuela Nacl Ciencias Biol, Unidad Profes Adolfo Lopez Mateos, Ave Wilfrido Massieu S-N, Mexico City 07738, DF, Mexico; [Soto-Rojas, Luis O.] Univ Nacl Autonoma Mexico, Fac Estudios Super Iztacala, Ave Barrios 1, Tlalnepantla 54090, Edo De Mexico, Mexico; [Banuelos, Cecili…	Martinez-Fong, D (corresponding author), Ctr Invest & Estudios Avanzados, Dept Fisiol Biofis & Neurociencias, Ave Inst Politecn Nacl 2508, Mexico City 07360, DF, Mexico.		Depressive like-behavior; Locomotor asymmetry; Bradykinesia; Sensorimotor alteration; Uncoordinated gait; Parkinsonism; BSSG; 6-OHDA	MODEL; DISEASE; MICE; SEROTONIN; FORELIMB; LESION; MPTP	Article	METHODSX	MULTIDISCIPLINARY SCIENCES|Q2|61/134	1.6	0.8	Multidisciplinary Sciences			Mexico	Mexico	Inst Politecn Nacl(Mexico)	Ctr Invest & Estudios Avanzados(Mexico)	Fisiol	Fisiol Biofis & Neurociencias	Q2|61/134	0	J	Soto-Rojas, LO; Bañuelos, C; Garces-Ramirez, L; Luna-Herrera, C; Flores-Martínez, YM; Soto-Rodríguez, G; Gatica-García, B; López-Salas, FE; Ayala-Dávila, J; Gutíerrez-Castillo, ME; Padilla-Viveros, A; de la Cruz-López, F; Martínez-Davila, IA; Martinez-Fong, D				Soto-Rojas, Luis O.; Banuelos, Cecilia; Garces-Ramirez, Linda; Luna-Herrera, Claudia; Flores-Martinez, Yazmin M.; Soto-Rodriguez, Guadalupe; Gatica-Garcia, Bismark; Lopez-Salas, Francisco E.; Ayala-Davila, Jose; Gutierrez-Castillo, Maria E.; Padilla-Viveros, America; de la Cruz-Lopez, Fidel; Martinez-Davila, Irma A.; Martinez-Fong, Daniel			A sequential methodology for integral evaluation of motor and non-motor behaviors in parkinsonian rodents	METHODSX			English	Article
8	2022	MethodsX	Panusatid, Chatnapa(Thailand)	Panusatid, C; Thangsiriskul, N; Peerapittayamongkol, C	Panusatid, Chatnapa; Thangsiriskul, Nattachai; Peerapittayamongkol, Chayanon		Peerapittayamongkol, Chayanon(Thailand)		A	Science & Technology - Other Topics	[Panusatid, Chatnapa; Thangsiriskul, Nattachai; Peerapittayamongkol, Chayanon] Mahidol Univ, Fac Med, Dept Biochem, Siriraj Hosp, Bangkok 10700, Thailand	Peerapittayamongkol, C (corresponding author), Mahidol Univ, Fac Med, Dept Biochem, Siriraj Hosp, Bangkok 10700, Thailand.		Mitochondrial function; Mitochondrial ROS; Mitochondrial membrane potential; Mitochondrial morphology; High content fluorescent imaging	HYDROGEN-PEROXIDE; DYNAMICS; IMAGES; CELLS	Article	METHODSX	MULTIDISCIPLINARY SCIENCES|Q2|61/134	1.6	0.8	Multidisciplinary Sciences			Thailand	Thailand	Mahidol Univ(Thailand)	Mahidol Univ(Thailand)	Biochem	Biochem	Q2|61/134	0	J	Panusatid, C; Thangsiriskul, N; Peerapittayamongkol, C				Panusatid, Chatnapa; Thangsiriskul, Nattachai; Peerapittayamongkol, Chayanon			Methods for mitochondrial health assessment by High Content Imaging System	METHODSX			English	Article
8	2020	MethodsX	Nachimuthu, Gunasekhar(Australia)	Nachimuthu, G; Watkins, MD; Hulugalle, N; Finlay, LA	Nachimuthu, Gunasekhar; Watkins, Mark D.; Hulugalle, Nilantha; Finlay, Lloyd A.		Nachimuthu, Gunasekhar(Australia)		A	Science & Technology - Other Topics	[Nachimuthu, Gunasekhar; Watkins, Mark D.; Finlay, Lloyd A.] Australian Cotton Res Inst, NSW Dept Primary Ind, 21888 Kamilaroi Highway, Narrabri, NSW 2390, Australia; [Watkins, Mark D.] Lion Dairy & Drinks, Morwell, Vic, Australia; [Hulugalle, Nilantha] Fenner Sch Environm & Soc, Coll Sci, Bldg 141,Linnaeus Way, Canberra, ACT 2601, Australia; [Finlay, Lloyd A.] Narrabri Shire Council, Narrabri, N…	Nachimuthu, G (corresponding author), Australian Cotton Res Inst, NSW Dept Primary Ind, 21888 Kamilaroi Highway, Narrabri, NSW 2390, Australia.		Water quality; Storage time; Freezing and thawing; Dissolved organic carbon		Article	METHODSX	MULTIDISCIPLINARY SCIENCES|Q2|61/134	1.6	0.8	Multidisciplinary Sciences			Australia	Australia	Australian Cotton Res Inst(Australia)	Australian Cotton Res Inst(Australia)	NSW Primary Ind	NSW Primary Ind	Q2|61/134	0	J	Nachimuthu, G; Watkins, MD; Hulugalle, N; Finlay, LA				Nachimuthu, Gunasekhar; Watkins, Mark D.; Hulugalle, Nilantha; Finlay, Lloyd A.			Storage and initial processing of water samples for organic carbon analysis in runoff	METHODSX			English	Article
8	2021	MethodsX	Owolabi, Oluwafisayo(Nigeria)	Owolabi, O; Okoh, D; Rabiu, B; Obafaye, A; Dauda, K	Owolabi, Oluwafisayo; Okoh, Daniel; Rabiu, Babatunde; Obafaye, Aderonke; Dauda, Kashim		Owolabi, Oluwafisayo(Nigeria)		A	Science & Technology - Other Topics	[Owolabi, Oluwafisayo; Okoh, Daniel; Rabiu, Babatunde; Obafaye, Aderonke; Dauda, Kashim] Natl Space Res & Dev Agcy, Ctr Atmospher Res, Anyigba, Nigeria	Owolabi, O (corresponding author), Natl Space Res & Dev Agcy, Ctr Atmospher Res, Anyigba, Nigeria.		Coarse dataset; Data cleaning; Outliers; Observational data gaps; Climate change; Weather observatories; Atmospheric dataset; Surface air temperature; Neural network; MAD-NN		Article	METHODSX	MULTIDISCIPLINARY SCIENCES|Q2|61/134	1.6	0.8	Multidisciplinary Sciences			Nigeria	Nigeria	Natl Space Res & Dev Agcy(Nigeria)	Ctr Atmospher Res(Nigeria)	Atmospher Res	Atmospher Res	Q2|61/134	0	J	Owolabi, O; Okoh, D; Rabiu, B; Obafaye, A; Dauda, K				Owolabi, Oluwafisayo; Okoh, Daniel; Rabiu, Babatunde; Obafaye, Aderonke; Dauda, Kashim			A median absolute deviation-neural network (MAD-NN) method for atmospheric temperature data cleaning	METHODSX			English	Article
8	2022	MethodsX	Frasch, Martin G.(U.S)	Frasch, MG	Frasch, Martin G.		Frasch, Martin G.(U.S)		A	Science & Technology - Other Topics	[Frasch, Martin G.] Univ Washington, Seattle, WA 98195 USA	Frasch, MG (corresponding author), Univ Washington, Seattle, WA 98195 USA.		Heart rate variability; Biological oscillations; Higher order time series property estimation; Reproducible; tunable HRV computation	HEART-RATE-VARIABILITY; COMPLEXITY; MODEL	Article	METHODSX	MULTIDISCIPLINARY SCIENCES|Q2|61/134	1.6	0.8	Multidisciplinary Sciences			U.S	U.S	Univ Washington(U.S)	Univ Washington(U.S)	WA 98195 USA	WA 98195 USA.	Q2|61/134	0	J	Frasch, MG				Frasch, Martin G.			Comprehensive HRV estimation pipeline in Python using Neurokit2: Application to sleep physiology	METHODSX			English	Article
8	2021	MethodsX	Melton, Laura M.(U.K)	Melton, LM; Taylor, MJ	Melton, Laura M.; Taylor, Michael J.		Melton, Laura M.(U.K)		A	Science & Technology - Other Topics	[Melton, Laura M.; Taylor, Michael J.] SASA, Chem Branch, Roddinglaw Rd, Edinburgh EH12 9FJ, Midlothian, Scotland	Melton, LM (corresponding author), SASA, Chem Branch, Roddinglaw Rd, Edinburgh EH12 9FJ, Midlothian, Scotland.		PTV; Injector liner; GCMS/MS; Folpet; Captan; Pesticide residues; Fruit and vegetables; QuEChERS	EXTRACTION	Article	METHODSX	MULTIDISCIPLINARY SCIENCES|Q2|61/134	1.6	0.8	Multidisciplinary Sciences			U.K	U.K	SASA(U.K)	SASA(U.K)	Roddinglaw Rd	Roddinglaw Rd	Q2|61/134	0	J	Melton, LM; Taylor, MJ				Melton, Laura M.; Taylor, Michael J.			Use of a deactivated PTV injector liner and GCMS/MS for the quantitative determination of multiple pesticide residues in fruit and vegetables	METHODSX			English	Article
8	2020	MethodsX	Karaca, Ferhat(Kazakhstan)	Karaca, F; Guney, M; Kumisbek, A	Karaca, Ferhat; Guney, Mert; Kumisbek, Aiganym		Karaca, Ferhat(Kazakhstan)		A	Science & Technology - Other Topics	[Karaca, Ferhat; Guney, Mert; Kumisbek, Aiganym] Nazarbayev Univ, Environm Sci & Technol Grp ESTg, Dept Civil & Environm Engn, Nur Sultan 010000, Kazakhstan; [Karaca, Ferhat; Guney, Mert] Nazarbayev Univ, Environm & Resource Efficiency Cluster EREC, Nur Sultan 010000, Kazakhstan	Karaca, F (corresponding author), Nazarbayev Univ, Sch Engn & Digital Sci, Dept Civil & Environm Engn, Nur Sultan 010000, Kazakhstan.		Green building; Householder opinion; Kazakhstan; Sustainability assessment tools; Sustainability ranking; Sustainability rating	ASSESSMENT FRAMEWORK; ENERGY EFFICIENCY; CONSTRUCTION; WASTE	Article	METHODSX	MULTIDISCIPLINARY SCIENCES|Q2|61/134	1.6	0.8	Multidisciplinary Sciences			Kazakhstan	Kazakhstan	Nazarbayev Univ(Kazakhstan)	Nazarbayev Univ(Kazakhstan)	Civil & Environm Engn	Civil & Environm Engn	Q2|61/134	0	J	Karaca, F; Guney, M; Kumisbek, A				Karaca, Ferhat; Guney, Mert; Kumisbek, Aiganym			Indicator rating methodology for Rapid Sustainability Assessment Method (RSAM) for existing residential buildings using opinions of residents	METHODSX			English	Article
8	2023	MethodsX	Mittal, Honey(India)	Mittal, H; Raza, M; Khanuja, M	Mittal, Honey; Raza, Maryam; Khanuja, Manika		Khanuja, Manika(India)		A	Science & Technology - Other Topics	[Mittal, Honey; Raza, Maryam; Khanuja, Manika] Jamia Millia Islamia, Ctr Nanosci & Nanotechnol, New Delhi 110025, India	Khanuja, M (corresponding author), Jamia Millia Islamia, Ctr Nanosci & Nanotechnol, New Delhi 110025, India.		Liquid phase exfoliation; MoSe2; 2D materials; Optical properties	ULTRASONIC EXFOLIATION; BLACK PHOSPHORUS; NANOSHEETS; GRAPHENE; GRAPHITE; DYNAMICS; SIZE	Article	METHODSX	MULTIDISCIPLINARY SCIENCES|Q2|61/134	1.6	0.8	Multidisciplinary Sciences			India	India	Jamia Millia Islamia(India)	Ctr Nanosci & Nanotechnol(India)	Nanosci & Nanotechnol	Nanosci & Nanotechnol	Q2|61/134	0	J	Mittal, H; Raza, M; Khanuja, M				Mittal, Honey; Raza, Maryam; Khanuja, Manika			Liquid phase exfoliation of MoSe2: Effect of solvent on morphology, edge confinement, bandgap and number of layers study	METHODSX			English	Article
8	2022	MethodsX	Erofeeva, Elena A.(Russia)	Erofeeva, EA	Erofeeva, Elena A.		Erofeeva, Elena A.(Russia)		A	Science & Technology - Other Topics	[Erofeeva, Elena A.] Lobachevsky State Univ Nizhni Novgorod, Inst Biol & Biomed, Dept Ecol, 23 Gagarina Pr, Nizhnii Novgorod 603950, Russia	Erofeeva, EA (corresponding author), Lobachevsky State Univ Nizhni Novgorod, Inst Biol & Biomed, Dept Ecol, 23 Gagarina Pr, Nizhnii Novgorod 603950, Russia.		Hormesis; Resistance; Stress; Biological plasticity; Hormesis; Resistance; Stress; Biological plasticity		Article	METHODSX	MULTIDISCIPLINARY SCIENCES|Q2|61/134	1.6	0.8	Multidisciplinary Sciences			Russia	Russia	Lobachevsky State Univ Nizhni Novgorod(Russia)	Lobachevsky State Univ Nizhni Novgorod(Russia)	Ecol	Ecol	Q2|61/134	0	J	Erofeeva, EA				Erofeeva, Elena A.			A method for assessing the frequency of hormetic trade-offs in plants	METHODSX			English	Article
8	2021	MethodsX	Ooi, Kenneth(Singapore)	Ooi, K; Xie, YG; Lam, B; Gan, WS	Ooi, Kenneth; Xie, Yonggang; Lam, Bhan; Gan, Woon-Seng		Lam, Bhan(Singapore)		A	Science & Technology - Other Topics	[Ooi, Kenneth; Xie, Yonggang; Lam, Bhan; Gan, Woon-Seng] Nanyang Technol Univ, Sch Elect & Elect Engn, Singapore, Singapore	Lam, B (corresponding author), Nanyang Technol Univ, Sch Elect & Elect Engn, Singapore, Singapore.		Soundscape; Spatial audio; Auralisation		Article	METHODSX	MULTIDISCIPLINARY SCIENCES|Q2|61/134	1.6	0.8	Multidisciplinary Sciences			Singapore	Singapore	Nanyang Technol Univ(Singapore)	Nanyang Technol Univ(Singapore)	Elect & Elect Engn	Sch Elect & Elect Engn	Q2|61/134	0	J	Ooi, K; Xie, YG; Lam, B; Gan, WS				Ooi, Kenneth; Xie, Yonggang; Lam, Bhan; Gan, Woon-Seng			Automation of binaural headphone audio calibration on an artificial head	METHODSX			English	Article
8	2023	MethodsX	Kirka, Holly(Australia)	Kirka, H; Soanes, K; Amati, M; Bekessy, S; Harrison, L; Parris, K; Ramalho, C; van de Ree, R; Threlfall, C	Kirka, Holly; Soanes, Kylie; Amati, Marco; Bekessy, Sarah; Harrison, Lee; Parris, Kirsten; Ramalho, Cristina; van de Ree, Rodney; Threlfall, Caragh		Kirka, Holly(Australia)		A	Science & Technology - Other Topics	[Kirka, Holly; Amati, Marco; Bekessy, Sarah] RMIT Univ, Ctr Urban Res, Sch Global Urban & Social Studies, 124 La Trobe St, Melbourne, Vic 3000, Australia; [Soanes, Kylie; Parris, Kirsten] Univ Melbourne, Sch Ecosyst & Forest Sci, Parkville, Vic 3010, Australia; [Harrison, Lee; van de Ree, Rodney] City Melbourne, Pk & City Greening Branch, GPO Box 1603, Melbourne, Vic 3001, Australia; [Ramalho, Cr…	Kirka, H (corresponding author), RMIT Univ, Ctr Urban Res, Sch Global Urban & Social Studies, 124 La Trobe St, Melbourne, Vic 3000, Australia.		Urban planning; Applied ecology; Biodiversity conservation; Nature in the city	EFFECTIVE MESH SIZE; LANDSCAPE CONNECTIVITY; HABITAT CONNECTIVITY; URBAN LANDSCAPE; BIODIVERSITY; INDEX; GUIDE	Article	METHODSX	MULTIDISCIPLINARY SCIENCES|Q2|61/134	1.6	0.8	Multidisciplinary Sciences			Australia	Australia	RMIT Univ(Australia)	RMIT Univ(Australia)	Global Urban & Social Studies	Sch Global Urban & Social Studies	Q2|61/134	0	J	Kirka, H; Soanes, K; Amati, M; Bekessy, S; Harrison, L; Parris, K; Ramalho, C; van de Ree, R; Threlfall, C				Kirka, Holly; Soanes, Kylie; Amati, Marco; Bekessy, Sarah; Harrison, Lee; Parris, Kirsten; Ramalho, Cristina; van de Ree, Rodney; Threlfall, Caragh			Ecological connectivity as a planning tool for the conservation of wildlife in cities	METHODSX			English	Article
8	2021	MethodsX	Schasfoort, Richard B. M.(Netherlands)	Schasfoort, RBM; van Weperen, J; van Amsterdam, M; Parisot, J; Hendriks, J; Koerselman, M; Karperien, M; Mentink, A; Bennink, M; Krabbe, H; Terstappen, LWMM; Mulder, AHL	Schasfoort, Richard B. M.; van Weperen, Jos; van Amsterdam, Margot; Parisot, Judicael; Hendriks, Jan; Koerselman, Michelle; Karperien, Marcel; Mentink, Anouk; Bennink, Martin; Krabbe, Hans; Terstappen, Leon W. M. M.; Mulder, A. H. Leontine		Schasfoort, Richard B. M.(Netherlands)		A	Science & Technology - Other Topics	[Schasfoort, Richard B. M.; van Amsterdam, Margot; Mentink, Anouk; Terstappen, Leon W. M. M.] Univ Twente, Fac Sci & Technol, Dept Med Cell BioPhys, POB 217, NL-7500 AE Enschede, Netherlands; [van Weperen, Jos] Vysens BV, POB 50035, NL-7550 LA Hengelo, Netherlands; [Parisot, Judicael] Carterra, 825 N 300 W,Suite C309, Salt Lake City, UT 84103 USA; [Hendriks, Jan; Koerselman, Michelle; Karperien, …	Schasfoort, RBM (corresponding author), Univ Twente, Fac Sci & Technol, Dept Med Cell BioPhys, POB 217, NL-7500 AE Enschede, Netherlands.		Corona; Infectious diseases; Antibody isotypes; Affinity; Off-rate; High throughput; Biosensor		Article	METHODSX	MULTIDISCIPLINARY SCIENCES|Q2|61/134	1.6	0.8	Multidisciplinary Sciences			Netherlands	Netherlands	Univ Twente(Netherlands)	Univ Twente(Netherlands)	Med Cell BioPhys	Med Cell BioPhys	Q2|61/134	0	J	Schasfoort, RBM; van Weperen, J; van Amsterdam, M; Parisot, J; Hendriks, J; Koerselman, M; Karperien, M; Mentink, A; Bennink, M; Krabbe, H; Terstappen, LWMM; Mulder, AHL				Schasfoort, Richard B. M.; van Weperen, Jos; van Amsterdam, Margot; Parisot, Judicael; Hendriks, Jan; Koerselman, Michelle; Karperien, Marcel; Mentink, Anouk; Bennink, Martin; Krabbe, Hans; Terstappen, Leon W. M. M.; Mulder, A. H. Leontine			High throughput surface plasmon resonance imaging method for clinical detection of presence and strength of binding of IgM, IgG and IgA antibodies against SARS-CoV-2 during CoViD-19 infection	METHODSX			English	Article
8	2020	MethodsX	Mei, Yan(China)	Mei, Y; Zhou, C; Liang, CY; Lu, GM; Zeng, MS; Wang, JJ; Feng, GK	Mei, Yan; Zhou, Chao; Liang, Chao-Yong; Lu, Guan-Ming; Zeng, Mu-Sheng; Wang, Jin-Jin; Feng, Guo-Kai		Feng, Guo-Kai(China)		A	Science & Technology - Other Topics	[Mei, Yan; Zhou, Chao; Zeng, Mu-Sheng; Feng, Guo-Kai] Sun Yat Sen Univ, Collaborat Innovat Ctr Canc Med, State Key Lab Oncol South China, Canc Ctr, 651 Dongfeng East Rd, Guangzhou 510060, Peoples R China; [Liang, Chao-Yong] Guangxi Med Univ, Dept Med Oncol, Affiliated Tumor Hosp, Nanning 530021, Guangxi, Peoples R China; [Lu, Guan-Ming] Youjiang Med Univ Nationalities, Dept Breast & Thyroid Surg,…	Feng, GK (corresponding author), Sun Yat Sen Univ, Collaborat Innovat Ctr Canc Med, State Key Lab Oncol South China, Canc Ctr, 651 Dongfeng East Rd, Guangzhou 510060, Peoples R China.;Wang, JJ (corresponding author), Shanghai Model Organism Ctr Inc, Shanghai, Peoples R China.		c-Myc; Transgenic mouse model; Hepatocellular carcinoma; Knock-in	GROWTH; CANCER; LIVER	Article	METHODSX	MULTIDISCIPLINARY SCIENCES|Q2|61/134	1.6	0.8	Multidisciplinary Sciences			China	China	Sun Yat Sen Univ(China)	Sun Yat Sen Univ(China)	Collaborat Innovat Canc Med	Canc Ctr	Q2|61/134	0	J	Mei, Y; Zhou, C; Liang, CY; Lu, GM; Zeng, MS; Wang, JJ; Feng, GK				Mei, Yan; Zhou, Chao; Liang, Chao-Yong; Lu, Guan-Ming; Zeng, Mu-Sheng; Wang, Jin-Jin; Feng, Guo-Kai			A method to establish a c-Myc transgenic mouse model of hepatocellular carcinoma	METHODSX			English	Article
8	2023	MethodsX	Inamdar, Deep(Canada)	Inamdar, D; Kalacska, M; Darko, PO; Arroyo-Mora, JP; Leblanc, G	Inamdar, Deep; Kalacska, Margaret; Darko, Patrick Osei; Arroyo-Mora, J. Pablo; Leblanc, George		Kalacska, Margaret(Canada)		A	Science & Technology - Other Topics	[Inamdar, Deep; Kalacska, Margaret; Darko, Patrick Osei] McGill Univ, Dept Geog, Appl Remote Sensing Lab, Montreal, PQ H3A 0B9, Canada; [Arroyo-Mora, J. Pablo; Leblanc, George] Natl Res Council Canada, Flight Res Lab, Ottawa, ON K1A 0R6, Canada	Kalacska, M (corresponding author), McGill Univ, Dept Geog, Appl Remote Sensing Lab, Montreal, PQ H3A 0B9, Canada.		Spatial resampling; Simulation; Data cross-validation; Flight planning; Data fusion; Point spread function; Spatial response; Pushbroom; MATLAB	SPECTRAL REFLECTANCE MEASUREMENTS; PEATLAND; BOG; ENHANCEMENT; FIELD	Article	METHODSX	MULTIDISCIPLINARY SCIENCES|Q2|61/134	1.6	0.8	Multidisciplinary Sciences			Canada	Canada	McGill Univ(Canada)	McGill Univ(Canada)	Geog	Geog	Q2|61/134	0	J	Inamdar, D; Kalacska, M; Darko, PO; Arroyo-Mora, JP; Leblanc, G				Inamdar, Deep; Kalacska, Margaret; Darko, Patrick Osei; Arroyo-Mora, J. Pablo; Leblanc, George			Spatial response resampling (SR2): Accounting for the spatial point spread function in hyperspectral image resampling	METHODSX			English	Article
8	2021	MethodsX	de Carvalho, Aline Reis(France)	de Carvalho, AR; Van-Craynest, C; Riem-Galliano, L; ter Halle, A; Cucherousset, J	de Carvalho, Aline Reis; Van-Craynest, Camille; Riem-Galliano, Louna; ter Halle, Alexandra; Cucherousset, Julien		de Carvalho, Aline Reis(France)		A	Science & Technology - Other Topics	[de Carvalho, Aline Reis; Van-Craynest, Camille; ter Halle, Alexandra] Univ Toulouse III Paul Sabatier, CNRS, UMR 5623 Lab Interact Mol & React Chim & Photochi, 118 Route Narbonne, F-31062 Toulouse, France; [de Carvalho, Aline Reis; Riem-Galliano, Louna; Cucherousset, Julien] Univ Toulouse III Paul Sabatier, CNRS, IRD, UMR 5174 Lab Evolut & Divers Biol EDB, 118 Route Narbonne, F-31062 Toulouse, F…	de Carvalho, AR (corresponding author), Univ Toulouse III Paul Sabatier, CNRS, UMR 5623 Lab Interact Mol & React Chim & Photochi, 118 Route Narbonne, F-31062 Toulouse, France.;de Carvalho, AR (corresponding author), Univ Toulouse III Paul Sabatier, CNRS, IRD, UMR 5174 Lab Evolut & Divers Biol EDB, 118 Route Narbonne, F-31062 Toulouse, France.		Organic matter; Digestion; Polymers; FTIR	EXTRACTION; SEDIMENT	Article	METHODSX	MULTIDISCIPLINARY SCIENCES|Q2|61/134	1.6	0.8	Multidisciplinary Sciences			France	France	Univ Toulouse III Paul Sabatier(France)	Univ Toulouse III Paul Sabatier(France)	UMR 5623 Lab Interact Mol & React Chim & Photochi	UMR 5623 Lab Interact Mol & React Chim & Photochi	Q2|61/134	0	J	de Carvalho, AR; Van-Craynest, C; Riem-Galliano, L; ter Halle, A; Cucherousset, J				de Carvalho, Aline Reis; Van-Craynest, Camille; Riem-Galliano, Louna; ter Halle, Alexandra; Cucherousset, Julien			Protocol for microplastic pollution monitoring in freshwater ecosystems: Towards a high-throughput sample processing - MICROPLASTREAM	METHODSX			English	Article
8	2021	MethodsX	Trommler, Daniel(Germany)	Trommler, D; Morgenstern, T; Wögerbauer, EM; Naujoks, F; Krems, JF; Keinath, A	Trommler, Daniel; Morgenstern, Tina; Woegerbauer, Elisabeth M.; Naujoks, Frederik; Krems, Josef F.; Keinath, Andreas		Trommler, Daniel(Germany)		A	Science & Technology - Other Topics	[Trommler, Daniel; Morgenstern, Tina; Krems, Josef F.] Tech Univ Chemnitz, Chemnitz, Germany; [Woegerbauer, Elisabeth M.] Stuttgart Media Univ, Stuttgart, Germany; [Naujoks, Frederik; Keinath, Andreas] BMW Grp, Munich, Germany	Trommler, D (corresponding author), Tech Univ Chemnitz, Chemnitz, Germany.		Box Task; Evaluation methods; Secondary task demand; In-vehicle information systems		Article	METHODSX	MULTIDISCIPLINARY SCIENCES|Q2|61/134	1.6	0.8	Multidisciplinary Sciences			Germany	Germany	Tech Univ Chemnitz(Germany)	Tech Univ Chemnitz(Germany)		Germany.	Q2|61/134	0	J	Trommler, D; Morgenstern, T; Wögerbauer, EM; Naujoks, F; Krems, JF; Keinath, A				Trommler, Daniel; Morgenstern, Tina; Woegerbauer, Elisabeth M.; Naujoks, Frederik; Krems, Josef F.; Keinath, Andreas			The box task - a method for assessing in-vehicle system demand	METHODSX			English	Article
8	2023	MethodsX	Sokolich, Max(U.S)	Sokolich, M; Rivas, D; Yang, YD; Duey, M; Das, S	Sokolich, Max; Rivas, David; Yang, Yanda; Duey, Markos; Das, Sambeeta		Das, Sambeeta(U.S)		A	Science & Technology - Other Topics	[Sokolich, Max; Rivas, David; Yang, Yanda; Duey, Markos; Das, Sambeeta] Univ Delaware, Dept Mech Engn, 130 Acad St, Newark, DE 19701 USA	Das, S (corresponding author), Univ Delaware, Dept Mech Engn, 130 Acad St, Newark, DE 19701 USA.		Micro-robotics; Cellular manipulation; Magnetic actuation; Electromagnets; Magnetic tweezers		Article	METHODSX	MULTIDISCIPLINARY SCIENCES|Q2|61/134	1.6	0.8	Multidisciplinary Sciences			U.S	U.S	Univ Delaware(U.S)	Univ Delaware(U.S)	Mech Engn	Mech Engn	Q2|61/134	0	J	Sokolich, M; Rivas, D; Yang, YD; Duey, M; Das, S				Sokolich, Max; Rivas, David; Yang, Yanda; Duey, Markos; Das, Sambeeta			ModMag: A modular magnetic micro-robotic manipulation device	METHODSX			English	Article
8	2021	MethodsX	Chen, Chang(China)	Chen, C; Zhu, YG; Ho, JWK; Chen, HY	Chen, Chang; Zhu, Yonggang; Ho, Joshua W. K.; Chen, Huaying		Chen, Huaying(China)		A	Science & Technology - Other Topics	[Chen, Chang; Zhu, Yonggang; Chen, Huaying] Harbin Inst Technol, Sch Mech Engn & Automat, Shenzhen 518055, Peoples R China; [Ho, Joshua W. K.] Univ Hong Kong, Sch Biomed Sci, Li Ka Shing Fac Med, Hong Kong 999077, Peoples R China	Chen, HY (corresponding author), Harbin Inst Technol, Sch Mech Engn & Automat, Shenzhen 518055, Peoples R China.		Dynamic screening; Printing; Microfluidics; Pneumatic microvalves; Single cells		Article	METHODSX	MULTIDISCIPLINARY SCIENCES|Q2|61/134	1.6	0.8	Multidisciplinary Sciences			China	China	Harbin Inst Technol(China)	Harbin Inst Technol(China)	Mech Engn & Automat	Sch Mech Engn & Automat	Q2|61/134	0	J	Chen, C; Zhu, YG; Ho, JWK; Chen, HY				Chen, Chang; Zhu, Yonggang; Ho, Joshua W. K.; Chen, Huaying			The method to dynamically screen and print single cells using microfluidics with pneumatic microvalves	METHODSX			English	Article
8	2022	MethodsX	Ko, Chang Woo(South Korea)	Ko, CW; Huh, J; Park, JW	Ko, Chang Woo; Huh, June; Park, Jong-Wan		Park, Jong-Wan(South Korea)		A	Science & Technology - Other Topics	[Ko, Chang Woo; Park, Jong-Wan] Seoul Natl Univ, Dept Biomed Sci, Coll Med, Seoul, South Korea; [Ko, Chang Woo; Park, Jong-Wan] Seoul Natl Univ, Dept Pharmacol, Coll Med, Seoul, South Korea; [Huh, June] Korea Univ, Dept Chem & Biol Engn, Seoul, South Korea	Park, JW (corresponding author), Seoul Natl Univ, Dept Biomed Sci, Coll Med, Seoul, South Korea.		Deep learning; Sequence segmentation; Protein functions; Point mutation; Deep learning; Sequence segmentation; Protein functions; Point mutation	HUMAN PHENYLALANINE-HYDROXYLASE; CATALYTIC DOMAIN; 3-(2-THIENYL)-L-ALANINE; TETRAHYDROBIOPTERIN; ONTOLOGY; GENE	Article	METHODSX	MULTIDISCIPLINARY SCIENCES|Q2|61/134	1.6	0.8	Multidisciplinary Sciences			South Korea	South Korea	Seoul Natl Univ(South Korea)	Seoul Natl Univ(South Korea)	Biomed Sci	Biomed Sci	Q2|61/134	0	J	Ko, CW; Huh, J; Park, JW				Ko, Chang Woo; Huh, June; Park, Jong-Wan			Deep learning program to predict protein functions based on sequence information	METHODSX			English	Article
7	2023	MethodsX	Prakash, S.(India)	Prakash, S; Priyatma; Aasarey, R; Pandey, PK; Mathur, P; Arulselvi, S	Prakash, S.; Priyatma; Aasarey, R.; Pandey, P. K.; Mathur, P.; Arulselvi, S.		Prakash, S.(India)		A	Science & Technology - Other Topics	[Prakash, S.; Priyatma; Aasarey, R.; Pandey, P. K.; Mathur, P.; Arulselvi, S.] All India Inst Med Sci, Dept Lab Med, Room 11,Second Floor, New Delhi 110029, India	Prakash, S (corresponding author), All India Inst Med Sci, Dept Lab Med, Room 11,Second Floor, New Delhi 110029, India.		SARS-CoV-2; LAMP; Covid-19; Blood; CBC; Colorimetric assay; NP; OP	VIRUS; ASSAY	Article	METHODSX	MULTIDISCIPLINARY SCIENCES|Q2|61/134	1.6	0.8	Multidisciplinary Sciences			India	India	All India Inst Med Sci(India)	All India Inst Med Sci(India)	Lab Med	Lab Med	Q2|61/134	0	J	Prakash, S; Priyatma; Aasarey, R; Pandey, PK; Mathur, P; Arulselvi, S				Prakash, S.; Priyatma; Aasarey, R.; Pandey, P. K.; Mathur, P.; Arulselvi, S.			An inexpensive and rapid diagnostic method for detection of SARS-CoV-2 RNA by loop-mediated isothermal amplification (LAMP)	METHODSX			English	Article
7	2021	MethodsX	Muskat, Linda C.(Germany)	Muskat, LC; Kerkhoff, Y; Humbert, P; Nattkemper, TW; Eilenberg, J; Patel, AV	Muskat, Linda C.; Kerkhoff, Yannic; Humbert, Pascal; Nattkemper, Tim W.; Eilenberg, Jorgen; Patel, Anant, V		Patel, Anant, V(Germany)		A	Science & Technology - Other Topics	[Muskat, Linda C.; Humbert, Pascal; Patel, Anant, V] Univ Appl Sci Bielefeld, Fac Engn Sci & Math, Fermentat & Formulat Biolog & Chem, Bielefeld, Germany; [Muskat, Linda C.] Georg August Univ Goettingen, Dept Crop Sci, Agr Entomol, Gottingen, Germany; [Kerkhoff, Yannic; Nattkemper, Tim W.] Univ Bielefeld, Fac Technol, Biodata Min Grp, Bielefeld, Germany; [Kerkhoff, Yannic] Free Univ Berlin, Inst …	Patel, AV (corresponding author), Univ Appl Sci Bielefeld, Fac Engn Sci & Math, Fermentat & Formulat Biolog & Chem, Bielefeld, Germany.		(Semi-)Automatic conidia counting; Computer-assisted sporulation quantification; Entomopathogenic fungi	PATHOGENIC FUNGUS; PANDORA	Article	METHODSX	MULTIDISCIPLINARY SCIENCES|Q2|61/134	1.6	0.8	Multidisciplinary Sciences			Germany	Germany	Univ Appl Sci Bielefeld(Germany)	Univ Appl Sci Bielefeld(Germany)	Fermentat & Formulat Biolog & Chem	Fermentat & Formulat Biolog & Chem	Q2|61/134	0	J	Muskat, LC; Kerkhoff, Y; Humbert, P; Nattkemper, TW; Eilenberg, J; Patel, AV				Muskat, Linda C.; Kerkhoff, Yannic; Humbert, Pascal; Nattkemper, Tim W.; Eilenberg, Jorgen; Patel, Anant, V			Image analysis-based quantification of fungal sporulation by automatic conidia counting and gray value correlation	METHODSX			English	Article
7	2020	MethodsX	Chatzikleanthous, Despo(U.K)	Chatzikleanthous, D; Cunliffe, R; Carboni, F; Romano, MR; O'Hagan, DT; Roberts, CW; Perrie, Y; Adamo, R	Chatzikleanthous, Despo; Cunliffe, Robert; Carboni, Filippo; Romano, Maria Rosaria; O'Hagan, Derek T.; Roberts, Craig W.; Perrie, Yvonne; Adamo, Roberto		Adamo, Roberto(Italy)		A	Science & Technology - Other Topics	[Chatzikleanthous, Despo; Cunliffe, Robert; Roberts, Craig W.; Perrie, Yvonne] Univ Strathclyde, Strathclyde Inst Pharm & Biomed Sci, 161 Cathedral St, Glasgow G4 0RE, Lanark, Scotland; [Carboni, Filippo; Romano, Maria Rosaria; Adamo, Roberto] GSK, Via Fiorentina 1, I-53100 Siena, Italy; [O'Hagan, Derek T.] GSK, 14200 Shady Grove Rd, Rockville, MD USA	Adamo, R (corresponding author), GSK, Via Fiorentina 1, I-53100 Siena, Italy.		TLR9 agonist; Conjugation; Cationic liposomes; Surface adsorption; Nanoparticles; Vaccines; Group B Streptococcus; Neisseria meningitidis	CPG-OLIGODEOXYNUCLEOTIDES; DIPHTHERIA-TOXIN; ENCAPSULATION; IMMUNITY; OLIGONUCLEOTIDES; IMMUNOGENICITY; ADJUVANTS; EFFICACY; DELIVERY; VACCINES	Article	METHODSX	MULTIDISCIPLINARY SCIENCES|Q2|61/134	1.6	0.8	Multidisciplinary Sciences			U.K	Italy	Univ Strathclyde(U.K)	GSK(Italy)	161 Cathedral St	I-53100 Siena	Q2|61/134	0	J	Chatzikleanthous, D; Cunliffe, R; Carboni, F; Romano, MR; O'Hagan, DT; Roberts, CW; Perrie, Y; Adamo, R				Chatzikleanthous, Despo; Cunliffe, Robert; Carboni, Filippo; Romano, Maria Rosaria; O'Hagan, Derek T.; Roberts, Craig W.; Perrie, Yvonne; Adamo, Roberto			Synthesis of protein conjugates adsorbed on cationic liposomes surface	METHODSX			English	Article
7	2020	MethodsX	Studt, Jacob L.(U.S)	Studt, JL; Campbell, ER; Westrick, D; Kinnunen-Skidmore, T; Marceau, AH; Campbell, H	Studt, Jacob L.; Campbell, Ellen R.; Westrick, Dianna; Kinnunen-Skidmore, Troy; Marceau, Aimee H.; Campbell, H.		Marceau, Aimee H.(U.S)		A	Science & Technology - Other Topics	[Studt, Jacob L.; Campbell, Ellen R.; Westrick, Dianna; Kinnunen-Skidmore, Troy; Marceau, Aimee H.; Campbell, H.] NECi Super Enzymes, 334 Hecla St, Lake Linden, MI 49945 USA	Marceau, AH (corresponding author), NECi Super Enzymes, 334 Hecla St, Lake Linden, MI 49945 USA.		Simple; Non-toxic; Nitrogen; Measurement; Water; Soil; Waste water; Agriculture	NITRATE REDUCTASE; TOTAL PHOSPHORUS	Article	METHODSX	MULTIDISCIPLINARY SCIENCES|Q2|61/134	1.6	0.8	Multidisciplinary Sciences			U.S	U.S	NECi Super Enzymes(U.S)	NECi Super Enzymes(U.S)	334 Hecla St	Lake Linden	Q2|61/134	0	J	Studt, JL; Campbell, ER; Westrick, D; Kinnunen-Skidmore, T; Marceau, AH; Campbell, H				Studt, Jacob L.; Campbell, Ellen R.; Westrick, Dianna; Kinnunen-Skidmore, Troy; Marceau, Aimee H.; Campbell, H.			Non-toxic total nitrogen determination using a low alkaline persulfate digestion	METHODSX			English	Article
7	2023	MethodsX	Jin, Weina(Canada)	Jin, WA; Li, XX; Fatehi, M; Hamarneh, G	Jin, Weina; Li, Xiaoxiao; Fatehi, Mostafa; Hamarneh, Ghassan		Jin, Weina(Canada)		A	Science & Technology - Other Topics	[Jin, Weina; Hamarneh, Ghassan] Simon Fraser Univ, Sch Comp Sci, Burnaby, BC V5A 1S6, Canada; [Li, Xiaoxiao] Univ British Columbia, Dept Elect & Comp Engn, Vancouver, BC V6T 1Z4, Canada; [Fatehi, Mostafa] Univ British Columbia, Div Neurosurg, Vancouver, BC V5Z 1M9, Canada	Jin, WA (corresponding author), Simon Fraser Univ, Sch Comp Sci, Burnaby, BC V5A 1S6, Canada.		Interpretable machine learning; Explainable artificial intelligence; Medical image analysis; Multi-modal medical image; Post-hoc explanation		Article	METHODSX	MULTIDISCIPLINARY SCIENCES|Q2|61/134	1.6	0.8	Multidisciplinary Sciences			Canada	Canada	Simon Fraser Univ(Canada)	Simon Fraser Univ(Canada)	Comp Sci	Sch Comp Sci	Q2|61/134	0	J	Jin, WA; Li, XX; Fatehi, M; Hamarneh, G				Jin, Weina; Li, Xiaoxiao; Fatehi, Mostafa; Hamarneh, Ghassan			Generating post-hoc explanation from deep neural networks for multi-modal medical image analysis tasks	METHODSX			English	Article
7	2022	MethodsX	Tadiello, Tommaso(Italy)	Tadiello, T; Perego, A; Valkama, E; Schillaci, C; Acutis, M	Tadiello, Tommaso; Perego, Alessia; Valkama, Elena; Schillaci, Calogero; Acutis, Marco		Tadiello, Tommaso(Italy)		A	Science & Technology - Other Topics	[Tadiello, Tommaso; Perego, Alessia; Acutis, Marco] Univ Milan, Dept Agr & Environm Sci, DiSAA, Milan, Italy; [Valkama, Elena] Nat Resources Inst Finland Luke, Bioecon & Environm Sustainabil Sci & Indicators, Tietotie 4, Jokioinen 31600, Finland; [Schillaci, Calogero] European Commiss, Joint Res Ctr JRC, Ispra, Italy	Tadiello, T (corresponding author), Univ Milan, Dept Agr & Environm Sci, DiSAA, Milan, Italy.		Soil layer; Bulk density; Correlation		Article	METHODSX	MULTIDISCIPLINARY SCIENCES|Q2|61/134	1.6	0.8	Multidisciplinary Sciences			Italy	Italy	Univ Milan(Italy)	Univ Milan(Italy)	Agr & Environm Sci	Agr & Environm Sci	Q2|61/134	0	J	Tadiello, T; Perego, A; Valkama, E; Schillaci, C; Acutis, M				Tadiello, Tommaso; Perego, Alessia; Valkama, Elena; Schillaci, Calogero; Acutis, Marco			Computation of total soil organic carbon stock and its standard deviation from layered soils	METHODSX			English	Article
7	2023	MethodsX	Cohen, Marcelo Cancela Lisboa(Brazil)	Cohen, MCL; de Souza, AV; Liu, KB; Yao, Q	Cohen, Marcelo Cancela Lisboa; de Souza, Adriana Vivan; Liu, Kam-biu; Yao, Qiang		Yao, Qiang(U.S)		A	Science & Technology - Other Topics	[Cohen, Marcelo Cancela Lisboa; de Souza, Adriana Vivan] Fed Univ Para, Grad Program Geol & Geochem, Av Perimentral 2651, BR-66077530 Belem, PA, Brazil; [Cohen, Marcelo Cancela Lisboa; Liu, Kam-biu; Yao, Qiang] Louisiana State Univ, Coll Coast & Environm, Dept Oceanog & Coastal Sci, Baton Rouge, LA 70803 USA	Yao, Q (corresponding author), Louisiana State Univ, Coll Coast & Environm, Dept Oceanog & Coastal Sci, Baton Rouge, LA 70803 USA.		Drone; Satellite imagery; Landscape dynamics; Natural disaster; Spatial-temporal analysis	SEA-LEVEL CHANGES	Article	METHODSX	MULTIDISCIPLINARY SCIENCES|Q2|61/134	1.6	0.8	Multidisciplinary Sciences			Brazil	U.S	Fed Univ Para(Brazil)	Louisiana State Univ(U.S)	Av Perimentral 2651	Oceanog & Coastal Sci	Q2|61/134	0	J	Cohen, MCL; de Souza, AV; Liu, KB; Yao, Q				Cohen, Marcelo Cancela Lisboa; de Souza, Adriana Vivan; Liu, Kam-biu; Yao, Qiang			A timely method for post-disaster assessment and coastal landscape survey using drone and satellite imagery	METHODSX			English	Article
7	2022	MethodsX	Paul, Sondipon(U.S)	Paul, S; Waldron, B; Jazaei, F; Larsen, D; Schoefernacker, S	Paul, Sondipon; Waldron, Brian; Jazaei, Farhad; Larsen, Daniel; Schoefernacker, Scott		Paul, Sondipon(U.S)		A	Science & Technology - Other Topics	[Paul, Sondipon; Waldron, Brian; Jazaei, Farhad] Univ Memphis, Dept Civil Engn, Memphis, TN 38152 USA; [Waldron, Brian; Schoefernacker, Scott] Univ Memphis, Ctr Appl Earth Sci & Engn Res CAESER, Memphis, TN 38152 USA; [Larsen, Daniel] Univ Memphis, Dept Earth Sci, Memphis, TN 38152 USA	Paul, S (corresponding author), Univ Memphis, Dept Civil Engn, Memphis, TN 38152 USA.		Simulation-optimization model; Groundwater model; Aquifer interaction; Groundwater contamination; MODFLOW; MODPATH; Genetic algorithm; FloPy; Python	DECISION-ANALYSIS; LOCATIONS; PYTHON	Article	METHODSX	MULTIDISCIPLINARY SCIENCES|Q2|61/134	1.6	0.8	Multidisciplinary Sciences			U.S	U.S	Univ Memphis(U.S)	Univ Memphis(U.S)	Civil Engn	Civil Engn	Q2|61/134	0	J	Paul, S; Waldron, B; Jazaei, F; Larsen, D; Schoefernacker, S				Paul, Sondipon; Waldron, Brian; Jazaei, Farhad; Larsen, Daniel; Schoefernacker, Scott			Groundwater well optimization to minimize contaminant movement from a surficial shallow aquifer to a lower water supply aquifer using stochastic simulation-optimization modeling techniques: Strategy formulation	METHODSX			English	Article
7	2021	MethodsX	Daniels, Anthony B.(U.S)	Daniels, AB; Pierce, JM; Chen, SC	Daniels, Anthony B.; Pierce, Janene M.; Chen, Sheau-chiann		Daniels, Anthony B.(U.S)		A	Science & Technology - Other Topics	[Daniels, Anthony B.; Pierce, Janene M.] Vanderbilt Univ, Dept Ophthalmol & Visual Sci, Div Ocular Oncol & Pathol, Med Ctr, Nashville, TN 37232 USA; [Daniels, Anthony B.] Vanderbilt Univ, Dept Radiat Oncol, Med Ctr, Nashville, TN 37232 USA; [Daniels, Anthony B.] Vanderbilt Univ, Program Canc Biol, 221 Kirkland Hall, Nashville, TN 37235 USA; [Daniels, Anthony B.; Chen, Sheau-chiann] Vanderbilt Uni…	Daniels, AB (corresponding author), Vanderbilt Univ, Dept Ophthalmol & Visual Sci, Div Ocular Oncol & Pathol, Med Ctr, Nashville, TN 37232 USA.;Daniels, AB (corresponding author), Vanderbilt Univ, Dept Radiat Oncol, Med Ctr, Nashville, TN 37232 USA.;Daniels, AB (corresponding author), Vanderbilt Univ, Program Canc Biol, 221 Kirkland Hall, Nashville, TN 37235 USA.;Daniels, AB (corresponding author…		Animal models; Chemotherapy; Drug discovery; Efficacy; Eye; Ocular tumors; Neoplasia; Pharmacokinetics; Retinoblastoma; Toxicity	INTRAARTERIAL CHEMOTHERAPY; CLASSIFICATION; MELPHALAN; OUTCOMES; THERAPY; SEEDS	Article	METHODSX	MULTIDISCIPLINARY SCIENCES|Q2|61/134	1.6	0.8	Multidisciplinary Sciences			U.S	U.S	Vanderbilt Univ(U.S)	Vanderbilt Univ(U.S)	Ophthalmol & Visual Sci	Ophthalmol & Visual Sci	Q2|61/134	0	J	Daniels, AB; Pierce, JM; Chen, SC				Daniels, Anthony B.; Pierce, Janene M.; Chen, Sheau-chiann			Complete preclinical platform for intravitreal chemotherapy drug discovery for retinoblastoma: Assessment of pharmacokinetics, toxicity and efficacy using a rabbit model	METHODSX			English	Article
7	2021	MethodsX	Cornish, Toby C.(U.S)	Cornish, TC; Kricka, LJ; Park, JY	Cornish, Toby C.; Kricka, Larry J.; Park, Jason Y.		Cornish, Toby C.(U.S)		A	Science & Technology - Other Topics	[Cornish, Toby C.] Univ Colorado, Sch Med, Dept Pathol, Aurora, CO 80045 USA; [Kricka, Larry J.] Univ Penn, Perelman Sch Med, Dept Pathol & Lab Med, Philadelphia, PA 19104 USA; [Park, Jason Y.] Childrens Med Ctr, Dept Pathol, Dallas, TX 75235 USA; [Park, Jason Y.] Childrens Med Ctr, Eugene McDermott Ctr Human Growth & Dev, Dallas, TX 75235 USA; [Park, Jason Y.] Univ Texas Southwestern Med Sch, Da…	Cornish, TC (corresponding author), Univ Colorado, Sch Med, Dept Pathol, Aurora, CO 80045 USA.		PubMed; Medline; Eponym; Citation; Gastrointestinal diseases; Literature search; Biopython; Bibliometrics	HISTORICAL PERSPECTIVES; IMAGING APPEARANCES; DIGESTIVE-TRACT; RADIOLOGY	Article	METHODSX	MULTIDISCIPLINARY SCIENCES|Q2|61/134	1.6	0.8	Multidisciplinary Sciences			U.S	U.S	Univ Colorado(U.S)	Univ Colorado(U.S)	Pathol	Pathol	Q2|61/134	1	J	Cornish, TC; Kricka, LJ; Park, JY				Cornish, Toby C.; Kricka, Larry J.; Park, Jason Y.			A Biopython-based method for comprehensively searching for eponyms in Pubmed	METHODSX			English	Article
7	2020	MethodsX	Groshek, Jacob(U.S)	Groshek, J; de Mees, V; Eschmann, R	Groshek, Jacob; de Mees, Vincent; Eschmann, Rob		Groshek, Jacob(U.S)		A	Science & Technology - Other Topics	[Groshek, Jacob] Kansas State Univ, Manhattan, KS 66506 USA; [Groshek, Jacob] Roskilde Univ, Roskilde, Denmark; [de Mees, Vincent] SlimPlot, AnimatingSci, Rotterdam, Netherlands; [Eschmann, Rob] Boston Univ, Boston, MA 02215 USA	Groshek, J (corresponding author), Kansas State Univ, Manhattan, KS 66506 USA.;Groshek, J (corresponding author), Roskilde Univ, Roskilde, Denmark.		Network analysis; Data visualization; Algorithmic sorting and filtering		Article	METHODSX	MULTIDISCIPLINARY SCIENCES|Q2|61/134	1.6	0.8	Multidisciplinary Sciences			U.S	U.S	Kansas State Univ(U.S)	Kansas State Univ(U.S)	KS 66506 USA	KS 66506 USA.;Groshek	Q2|61/134	0	J	Groshek, J; de Mees, V; Eschmann, R				Groshek, Jacob; de Mees, Vincent; Eschmann, Rob			Modeling influence and community in social media data using the digital methods initiative-twitter capture and analysis toolkit (DMI-TCAT) and Gephi	METHODSX			English	Article
7	2023	MethodsX	Mitra, Rajib(India)	Mitra, R; Das, J; Kamruzzaman, M	Mitra, Rajib; Das, Jayanta; Kamruzzaman, Md.		Kamruzzaman, Md.(Bangladesh)		A	Science & Technology - Other Topics	[Mitra, Rajib] Univ North Bengal, Dept Geog & Appl Geog, PO North Bengal Univ, Darjeeling 734013, India; [Das, Jayanta] Rampurhat Coll, Dept Geog, PO Rampurhat, Birbhum 731224, India; [Kamruzzaman, Md.] Univ Rajshahi, Inst Bangladesh Studies, Rajshahi, Bangladesh	Kamruzzaman, M (corresponding author), Univ Rajshahi, Inst Bangladesh Studies, Rajshahi, Bangladesh.		TOPSIS; MCDM; Flood susceptibility mapping; GIS; Performance score; ArcGIS		Article	METHODSX	MULTIDISCIPLINARY SCIENCES|Q2|61/134	1.6	0.8	Multidisciplinary Sciences			India	Bangladesh	Univ North Bengal(India)	Univ Rajshahi(Bangladesh)	Geog & Appl Geog	Rajshahi	Q2|61/134	0	J	Mitra, R; Das, J; Kamruzzaman, M				Mitra, Rajib; Das, Jayanta; Kamruzzaman, Md.			Application of TOPSIS method for flood susceptibility mapping using Excel and GIS	METHODSX			English	Article
7	2023	MethodsX	Fernandes, A. C. P.(Portugal)	Fernandes, ACP; Fonseca, AR; Pacheco, FAL; Fernandes, LFS	Fernandes, A. C. P.; Fonseca, A. R.; Pacheco, F. A. L.; Fernandes, L. F. Sanches		Fernandes, A. C. P.(Portugal)		A	Science & Technology - Other Topics	[Fernandes, A. C. P.] Univ Porto, Engn Fac, Ctr Nat Resources & Environm CERENA FEUP, Rua Dr Roberto Frias, P-4200465 Porto, Portugal; [Fonseca, A. R.; Fernandes, L. F. Sanches] Univ Tras os Montes & Alto Douro, Ctr Invest & Tecnol Agroambientais & Biol, Ap 1013, P-5001801 Vila Real, Portugal; [Pacheco, F. A. L.] Univ Tras Os Montes & Alto Douro, Ctr Quim Vila Real, Ap 1013, P-5001801 Vila Real, …	Fernandes, ACP (corresponding author), Univ Porto, Engn Fac, Ctr Nat Resources & Environm CERENA FEUP, Rua Dr Roberto Frias, P-4200465 Porto, Portugal.		Python script; Water quality; Landscape metrics; Geographic information systems; Contaminant emissions	GEOGRAPHICALLY WEIGHTED REGRESSION; SERIAL INDEPENDENCE; NORMALITY; HETEROSCEDASTICITY; PERFORMANCE; ASSUMPTIONS; INFERENCE; TESTS	Article	METHODSX	MULTIDISCIPLINARY SCIENCES|Q2|61/134	1.6	0.8	Multidisciplinary Sciences			Portugal	Portugal	Univ Porto(Portugal)	Univ Porto(Portugal)	Nat Resources & Environm CERENA FEUP	Nat Resources & Environm CERENA FEUP	Q2|61/134	0	J	Fernandes, ACP; Fonseca, AR; Pacheco, FAL; Fernandes, LFS				Fernandes, A. C. P.; Fonseca, A. R.; Pacheco, F. A. L.; Fernandes, L. F. Sanches			Water quality predictions through linear regression-A brute force algorithm approach	METHODSX			English	Article
7	2023	MethodsX	Gomez-Navarro, Olga(Spain)	Gómez-Navarro, O; Labad, F; Manjarrés-López, DP; Pérez, S; Montemurro, N	Gomez-Navarro, Olga; Labad, Francesc; Manjarres-Lopez, Diana P.; Perez, Sandra; Montemurro, Nicola		Montemurro, Nicola(Spain)		A	Science & Technology - Other Topics	[Gomez-Navarro, Olga; Labad, Francesc; Manjarres-Lopez, Diana P.; Perez, Sandra; Montemurro, Nicola] Inst Environm Assessment & Water Res IDAEA CSIC, Dept Environm Chem, ONHEALTH, Jordi Girona 18-26, Barcelona 08034, Spain	Montemurro, N (corresponding author), Inst Environm Assessment & Water Res IDAEA CSIC, Dept Environm Chem, ONHEALTH, Jordi Girona 18-26, Barcelona 08034, Spain.		Contaminants of emerging concern; Pharmaceuticals; High-resolution mass spectrometry; Multi-layered SPE; Streams	PHARMACEUTICALS	Article	METHODSX	MULTIDISCIPLINARY SCIENCES|Q2|61/134	1.6	0.8	Multidisciplinary Sciences			Spain	Spain	Inst Environm Assessment & Water Res IDAEA CSIC(Spain)	Inst Environm Assessment & Water Res IDAEA CSIC(Spain)	Environm Chem	Environm Chem	Q2|61/134	0	J	Gómez-Navarro, O; Labad, F; Manjarrés-López, DP; Pérez, S; Montemurro, N				Gomez-Navarro, Olga; Labad, Francesc; Manjarres-Lopez, Diana P.; Perez, Sandra; Montemurro, Nicola			HRMS-Targeted-DIA methodology for quantification of wastewater-borne pollutants in surface water	METHODSX			English	Article
7	2021	MethodsX	Ismail, Muammar Mukhsin(Malaysia)	Ismail, MM; Fawzi, M; Taweekun, J; Leevijit, T	Ismail, Muammar Mukhsin; Fawzi, Mas; Taweekun, Juntakan; Leevijit, Theerayut		Ismail, Muammar Mukhsin(Malaysia)		A	Science & Technology - Other Topics	[Ismail, Muammar Mukhsin; Fawzi, Mas] Univ Tun Hussein Onn Malaysia, Ctr Energy & Ind Environm Studies CEIES, Parit Raja 86400, Johor, Malaysia; [Ismail, Muammar Mukhsin; Taweekun, Juntakan; Leevijit, Theerayut] Prince Songkla Univ, Fac Engn, Energy Technol Program, Hat Yai 90112, Songkhla, Thailand	Ismail, MM (corresponding author), Univ Tun Hussein Onn Malaysia, Ctr Energy & Ind Environm Studies CEIES, Parit Raja 86400, Johor, Malaysia.		Engine knock phenomena; Knock detection method; Diesel-CNG dual fuel	EMISSIONS CHARACTERISTICS; NATURAL-GAS; DIESEL; COMBUSTION; INJECTION	Article	METHODSX	MULTIDISCIPLINARY SCIENCES|Q2|61/134	1.6	0.8	Multidisciplinary Sciences			Malaysia	Malaysia	Univ Tun Hussein Onn Malaysia(Malaysia)	Univ Tun Hussein Onn Malaysia(Malaysia)	Energy & Ind Environm Studies CEIES	Energy & Ind Environm Studies CEIES	Q2|61/134	0	J	Ismail, MM; Fawzi, M; Taweekun, J; Leevijit, T				Ismail, Muammar Mukhsin; Fawzi, Mas; Taweekun, Juntakan; Leevijit, Theerayut			Engine knock detection for a multifuel engine using engine block vibration with statistical approach	METHODSX			English	Article
7	2023	MethodsX	Sufi, F. K.(Australia)	Sufi, FK	Sufi, F. K.		Sufi, F. K.(Australia)		A	Science & Technology - Other Topics	[Sufi, F. K.] Monash Univ, Sch Publ Hlth & Prevent Med, Melbourne, Vic 3004, Australia	Sufi, FK (corresponding author), Monash Univ, Sch Publ Hlth & Prevent Med, Melbourne, Vic 3004, Australia.		Multidimensional analysis of COVID-19; Anomaly detection on COVID-19 posts; Deep learning on COVID-19 dimensions; Evidence based decision making; Decision support system		Article	METHODSX	MULTIDISCIPLINARY SCIENCES|Q2|61/134	1.6	0.8	Multidisciplinary Sciences			Australia	Australia	Monash Univ(Australia)	Monash Univ(Australia)	Publ Hlth & Prevent Med	Sch Publ Hlth & Prevent Med	Q2|61/134	0	J	Sufi, FK				Sufi, F. K.			Automatic identification and explanation of root causes on COVID-19 index anomalies	METHODSX			English	Article
7	2020	MethodsX	Gladwin, Thomas Edward(U.K)	Gladwin, TE	Gladwin, Thomas Edward		Gladwin, Thomas Edward(U.K)		A	Science & Technology - Other Topics	[Gladwin, Thomas Edward] Univ Chichester, Dept Psychol & Counseling, Chichester, England; [Gladwin, Thomas Edward] Radboud Univ Nijmegen, Inst Behav Sci, Nijmegen, Netherlands; [Gladwin, Thomas Edward] Univ Greenwich, Inst Lifecourse Dev, London, England	Gladwin, TE (corresponding author), Univ Greenwich, Inst Lifecourse Dev, London, England.		Repeated measures ANOVA; Matlab; M-file; automated; Interactions; Open source; Algorithm; Calculations		Article	METHODSX	MULTIDISCIPLINARY SCIENCES|Q2|61/134	1.6	0.8	Multidisciplinary Sciences			U.K	U.K	Univ Chichester(U.K)	Univ Greenwich(U.K)	Psychol & Counseling	London	Q2|61/134	0	J	Gladwin, TE				Gladwin, Thomas Edward			An implementation of N-way repeated measures ANOVA: Effect coding, automated unpacking of interactions, and randomization testing	METHODSX			English	Article
7	2022	MethodsX	Tsoulias, Nikos(Germany)	Tsoulias, N; Jörissen, S; Nüchter, A	Tsoulias, Nikos; Joerissen, Sven; Nuechter, Andreas		Tsoulias, Nikos(Germany)		A	Science & Technology - Other Topics	[Tsoulias, Nikos; Joerissen, Sven] Leibniz Inst Agr Engn & Bioecon ATB, Dept Hort Engn, Max Eyth Allee, D-14469 Potsdam, Germany; [Joerissen, Sven; Nuechter, Andreas] Julius Maximilians Univ Wurzburg, Dept Informat Robot & Telemat 7, D-97074 Wurzburg, Germany	Tsoulias, N (corresponding author), Leibniz Inst Agr Engn & Bioecon ATB, Dept Hort Engn, Max Eyth Allee, D-14469 Potsdam, Germany.;Nüchter, A (corresponding author), Julius Maximilians Univ Wurzburg, Dept Informat Robot & Telemat 7, D-97074 Wurzburg, Germany.		Point cloud; Thermal point cloud; Fruit temperature; Sunburn; Food quality; Precision Horticulture	HIGH LIGHT; SUNBURN; SYSTEM; MATURITY; QUALITY; HARVEST; FUSION; APPLES; COLOR; COST	Article	METHODSX	MULTIDISCIPLINARY SCIENCES|Q2|61/134	1.6	0.8	Multidisciplinary Sciences			Germany	Germany	Leibniz Inst Agr Engn & Bioecon ATB(Germany)	Leibniz Inst Agr Engn & Bioecon ATB(Germany)	Hort Engn	Hort Engn	Q2|61/134	0	J	Tsoulias, N; Jörissen, S; Nüchter, A				Tsoulias, Nikos; Joerissen, Sven; Nuechter, Andreas			An approach for monitoring temperature on fruit surface by means of thermal point cloud	METHODSX			English	Article
7	2021	MethodsX	Blecher, Arantxa S.(South Africa)	Blecher, AS; Scheun, J; Ganswindt, A	Blecher, Arantxa S.; Scheun, Juan; Ganswindt, Andre		Blecher, Arantxa S.(South Africa)		A	Science & Technology - Other Topics	[Blecher, Arantxa S.; Scheun, Juan; Ganswindt, Andre] Univ Pretoria, Fac Nat & Agr Sci, Mammal Res Inst, Dept Zool & Entomol, Pretoria, South Africa; [Scheun, Juan; Ganswindt, Andre] Natl Zool Gardens, Biodivers Res Serv, Pretoria, South Africa; [Scheun, Juan] Univ South Africa, Dept Life & Consumer Sci, Pretoria, South Africa	Blecher, AS (corresponding author), Univ Pretoria, Fac Nat & Agr Sci, Mammal Res Inst, Dept Zool & Entomol, Pretoria, South Africa.		Pangolin scales; Keratinase; Reproduction; Progestagens; Androgens	HAIR CORTISOL CONCENTRATION; LONG-TERM STRESS; MICROBIAL KERATINASES; MECHANICAL-PROPERTIES; FECAL STEROIDS; CORTICOSTERONE; MANAGEMENT; FEATHERS; VALIDATION; STABILITY	Article	METHODSX	MULTIDISCIPLINARY SCIENCES|Q2|61/134	1.6	0.8	Multidisciplinary Sciences			South Africa	South Africa	Univ Pretoria(South Africa)	Univ Pretoria(South Africa)	Zool & Entomol	Zool & Entomol	Q2|61/134	0	J	Blecher, AS; Scheun, J; Ganswindt, A				Blecher, Arantxa S.; Scheun, Juan; Ganswindt, Andre			Degradation of Temminck's pangolin (Smutsia temminckii) scales with a keratinase for extraction of reproductive steroid hormones	METHODSX			English	Article
7	2020	MethodsX	Henschel, Jonas(Germany)	Henschel, J; Hayen, H	Henschel, Jonas; Hayen, Heiko		Hayen, Heiko(Germany)		A	Science & Technology - Other Topics	[Henschel, Jonas; Hayen, Heiko] Univ Munster, Inst Inorgan & Analyt Chem, Corrensstr 30, D-48149 Munster, Germany	Hayen, H (corresponding author), Univ Munster, Inst Inorgan & Analyt Chem, Corrensstr 30, D-48149 Munster, Germany.		Surface water analysis; Mixed-mode chromatography; Liquid chromatography-tandem mass spectrometry	ACESULFAME	Article	METHODSX	MULTIDISCIPLINARY SCIENCES|Q2|61/134	1.6	0.8	Multidisciplinary Sciences			Germany	Germany	Univ Munster(Germany)	Univ Munster(Germany)	Corrensstr 30	Corrensstr 30	Q2|61/134	0	J	Henschel, J; Hayen, H				Henschel, Jonas; Hayen, Heiko			Application of large volume injection for sensitive LC-MS/MS analysis of seven artificial sweeteners in surface waters	METHODSX			English	Article
7	2020	MethodsX	Loi, Vu Van(Germany)	Loi, VV; Antelmann, H	Loi, Vu Van; Antelmann, Haike		Antelmann, Haike(Germany)		A	Science & Technology - Other Topics	[Loi, Vu Van; Antelmann, Haike] Free Univ Berlin, Inst Biol Microbiol, Konigin Luise Str 12-16, D-14195 Berlin, Germany	Antelmann, H (corresponding author), Free Univ Berlin, Inst Biol Microbiol, Konigin Luise Str 12-16, D-14195 Berlin, Germany.		Genetically encoded roGFP2 biosensors; Microplate reader measurements; Bacillithiol; Staphylococcus aureus		Article	METHODSX	MULTIDISCIPLINARY SCIENCES|Q2|61/134	1.6	0.8	Multidisciplinary Sciences			Germany	Germany	Free Univ Berlin(Germany)	Free Univ Berlin(Germany)	Konigin Luise Str 12-16	Konigin Luise Str 12-16	Q2|61/134	0	J	Loi, VV; Antelmann, H				Loi, Vu Van; Antelmann, Haike			Method for measurement of bacillithiol redox potential changes using the Brx-roGFP2 redox biosensor in Staphylococcus aureus	METHODSX			English	Article
7	2024	MethodsX	Koch, Tobias(Germany)	Koch, T; Chifflard, P; Aartsma, P; Panten, K	Koch, Tobias; Chifflard, Peter; Aartsma, Peter; Panten, Kerstin		Koch, Tobias(Germany)		A	Science & Technology - Other Topics	[Koch, Tobias] Leibnis Ctr Agr Landscape Res ZALF, Muncheberg, Germany; [Chifflard, Peter] Philipps Univ, Dept Geog, Marburg, Germany; [Aartsma, Peter; Panten, Kerstin] Julius Kuhn Inst JKI, Inst Crop & Soil Sci, Fed Res Ctr Cultivated Plants, Braunschweig, Germany	Koch, T (corresponding author), Leibnis Ctr Agr Landscape Res ZALF, Muncheberg, Germany.		Rainfall simulation; Water erosion; Measurement techniques	KINETIC-ENERGY RELATIONSHIPS; RAINDROP SIZE DISTRIBUTION; DROP SIZE; EROSIVITY; VELOCITY; DESIGN; RADAR; MICROPHYSICS; DISDROMETER; CALIBRATION	Review	METHODSX	MULTIDISCIPLINARY SCIENCES|Q2|61/134	1.6	0.48	Multidisciplinary Sciences			Germany	Germany	Leibnis Ctr Agr Landscape Res ZALF(Germany)	Leibnis Ctr Agr Landscape Res ZALF(Germany)	Leibnis Agr Landscape Res ZALF	Leibnis Agr Landscape Res ZALF	Q2|61/134	0	J	Koch, T; Chifflard, P; Aartsma, P; Panten, K				Koch, Tobias; Chifflard, Peter; Aartsma, Peter; Panten, Kerstin			A review of the characteristics of rainfall simulators in soil erosion research studies	METHODSX			English	Review
7	2022	MethodsX	Alonso, Beatriz(Uruguay)	Alonso, B; Griffero, L; Pereira, HB; Pareja, L; Parada, AP	Alonso, Beatriz; Griffero, Luciana; Pereira, Heinkel Bentos; Pareja, Lucia; Parada, Andres Perez		Parada, Andres Perez(Uruguay)		A	Science & Technology - Other Topics	[Alonso, Beatriz; Griffero, Luciana; Pereira, Heinkel Bentos; Parada, Andres Perez] Univ Republ, Ctr Univ Reg Este, Dept Desarrollo Tecnol, Salto, Uruguay; [Pareja, Lucia] Univ Republ, Ctr Univ Reg Litoral Norte, Dept Quim Litoral, Salto, Uruguay	Parada, AP (corresponding author), Univ Republ, Ctr Univ Reg Este, Dept Desarrollo Tecnol, Salto, Uruguay.		glyphosate; AMPA; environmental fate of pesticides; fluorescence detection (FLD); tandem mass spectrometry (MS/MS); liquid chromatography (LC); FMOC-Cl	SURFACE WATERS; AMINOMETHYLPHOSPHONIC ACID; METABOLITE	Article	METHODSX	MULTIDISCIPLINARY SCIENCES|Q2|61/134	1.6	0.8	Multidisciplinary Sciences			Uruguay	Uruguay	Univ Republ(Uruguay)	Univ Republ(Uruguay)	Desarrollo Tecnol	Desarrollo Tecnol	Q2|61/134	0	J	Alonso, B; Griffero, L; Pereira, HB; Pareja, L; Parada, AP				Alonso, Beatriz; Griffero, Luciana; Pereira, Heinkel Bentos; Pareja, Lucia; Parada, Andres Perez			Determination of glyphosate and AMPA in freshwater and soil from agroecosystems by 9-fluorenylmethoxycarbonyl chloride derivatization and liquid chromatography- fluorescence detection and tandem mass spectrometry	METHODSX			English	Article
7	2021	MethodsX	Pyl, Marine(Belgium)	Pyl, M; Danis, B; Oberhaensli, F; Taylor, A; Swarzenski, P; Metian, M	Pyl, Marine; Danis, Bruno; Oberhaensli, Francois; Taylor, Angus; Swarzenski, Peter; Metian, Marc		Pyl, Marine(Belgium)		A	Science & Technology - Other Topics	[Pyl, Marine; Danis, Bruno] Univ Librwe Bruxelles, Lab Biol Marine CP 160 15, Av FD Roosevelt 50, B-1050 Brussels, Belgium; [Oberhaensli, Francois; Taylor, Angus; Swarzenski, Peter; Metian, Marc] IAEA, Environm Labs, 4a,Quai Antoine 1Er, MC-98000 Monaco, Monaco	Pyl, M (corresponding author), Univ Librwe Bruxelles, Lab Biol Marine CP 160 15, Av FD Roosevelt 50, B-1050 Brussels, Belgium.		Polychlorinated biphenyls; Co-contaminant; Microplastics; Partition coefficient; Kd; Adsorption; Standardisation	MARINE-ENVIRONMENT; MICROPLASTICS	Article	METHODSX	MULTIDISCIPLINARY SCIENCES|Q2|61/134	1.6	0.8	Multidisciplinary Sciences			Belgium	Belgium	Univ Librwe Bruxelles(Belgium)	Univ Librwe Bruxelles(Belgium)	Av FD Roosevelt 50	Av FD Roosevelt 50	Q2|61/134	0	J	Pyl, M; Danis, B; Oberhaensli, F; Taylor, A; Swarzenski, P; Metian, M				Pyl, Marine; Danis, Bruno; Oberhaensli, Francois; Taylor, Angus; Swarzenski, Peter; Metian, Marc			An effective method to assess the sorption dynamics of PCB radiotracers onto plastic and sediment microparticles	METHODSX			English	Article
7	2021	MethodsX	Guefano, Serge(Cameroon)	Guefano, S; Tamba, JG; Azong, TEW; Monkam, L	Guefano, Serge; Tamba, Jean Gaston; Azong, Tchitile Emmanuel Wilfried; Monkam, Louis		Monkam, Louis(Cameroon)		A	Science & Technology - Other Topics	[Guefano, Serge; Tamba, Jean Gaston; Azong, Tchitile Emmanuel Wilfried; Monkam, Louis] Univ Douala, Univ Inst Technol Douala, Douala, Cameroon	Guefano, S; Tamba, JG (corresponding author), Univ Douala, Univ Inst Technol Douala, Douala, Cameroon.		Forecast; Electricity consumption; Grey model; VAR model; hybrid model GM(1,1)-VAR(1)		Article	METHODSX	MULTIDISCIPLINARY SCIENCES|Q2|61/134	1.6	0.8	Multidisciplinary Sciences			Cameroon	Cameroon	Univ Douala(Cameroon)	Univ Douala(Cameroon)	Univ Technol Douala	Douala	Q2|61/134	0	J	Guefano, S; Tamba, JG; Azong, TEW; Monkam, L				Guefano, Serge; Tamba, Jean Gaston; Azong, Tchitile Emmanuel Wilfried; Monkam, Louis			Methodology for forecasting electricity consumption by Grey and Vector autoregressive models	METHODSX			English	Article
7	2023	MethodsX	Patra, Ritwik(India)	Patra, R; Padma, S; Mukherjee, S	Patra, Ritwik; Padma, Somrita; Mukherjee, Suprabhat		Mukherjee, Suprabhat(India)		A	Science & Technology - Other Topics	[Patra, Ritwik; Padma, Somrita; Mukherjee, Suprabhat] Kazi Nazrul Univ, Dept Anim Sci, Integrat Biochem & Immunol Lab, Asansol 713340, West Bengal, India	Mukherjee, S (corresponding author), Kazi Nazrul Univ, Dept Anim Sci, Integrat Biochem & Immunol Lab, Asansol 713340, West Bengal, India.		Ulcerative colitis; Box-behnken design; Response surface methodology; Acetic acid-induced colitis; ANOVA; Optimization	MODELS	Article	METHODSX	MULTIDISCIPLINARY SCIENCES|Q2|61/134	1.6	0.8	Multidisciplinary Sciences			India	India	Kazi Nazrul Univ(India)	Kazi Nazrul Univ(India)	Anim Sci	Anim Sci	Q2|61/134	0	J	Patra, R; Padma, S; Mukherjee, S				Patra, Ritwik; Padma, Somrita; Mukherjee, Suprabhat			An improved method for experimental induction of ulcerative colitis in Sprague Dawley rats	METHODSX			English	Article
7	2021	MethodsX	Peng, Yechennan(Germany)	Peng, YCN; Yang, LE; Scheffran, J	Peng, Yechennan; Yang, Liang Emlyn; Scheffran, Juergen		Yang, Liang Emlyn(Germany)		A	Science & Technology - Other Topics	[Peng, Yechennan; Scheffran, Juergen] Univ Hamburg, Ctr Earth Syst Res & Sustainabil CEN, Inst Geog, Hamburg, Germany; [Peng, Yechennan] Univ Hamburg, Sch Integrated Climate Syst Sci, Hamburg, Germany; [Yang, Liang Emlyn] Univ Kiel, Inst Pre & Protohist Archaeol, Kiel, Germany; [Yang, Liang Emlyn] Ludwig Maximilian Univ Munich LMU, Munich, Germany	Yang, LE (corresponding author), Univ Kiel, Inst Pre & Protohist Archaeol, Kiel, Germany.;Yang, LE (corresponding author), Ludwig Maximilian Univ Munich LMU, Munich, Germany.		Life-cycle approach; Carbon emission; Carbon sequestration; Household livelihood; Livelihood transition; Rural areas	LCA	Article	METHODSX	MULTIDISCIPLINARY SCIENCES|Q2|61/134	1.6	0.8	Multidisciplinary Sciences			Germany	Germany	Univ Hamburg(Germany)	Univ Kiel(Germany)	Earth Syst Res & Sustainabil CEN	Kiel	Q2|61/134	0	J	Peng, YCN; Yang, LE; Scheffran, J				Peng, Yechennan; Yang, Liang Emlyn; Scheffran, Juergen			A life-cycle assessment framework for quantifying the carbon footprint of rural households based on survey data	METHODSX			English	Article
7	2021	MethodsX	Bolton, Jessica(U.S)	Bolton, J; Chaudhury, S; MacGill, RS; Early, AM; King, CR; Locke, E; Neafsey, DE; Bergmann-Leitner, ES	Bolton, Jessica; Chaudhury, Sidhartha; MacGill, Randall S.; Early, Angela M.; King, C. Richter; Locke, Emily; Neafsey, Daniel E.; Bergmann-Leitner, Elke S.		Bergmann-Leitner, Elke S.(U.S)		A	Science & Technology - Other Topics	[Bolton, Jessica; Bergmann-Leitner, Elke S.] WRAIR, Malaria Biol Branch, Immunol Core, Silver Spring, MD 20910 USA; [Chaudhury, Sidhartha] WRAIR, Ctr Enabling Capabil, Silver Spring, MD 20910 USA; [MacGill, Randall S.; King, C. Richter; Locke, Emily] PATHs Malaria Vaccine Initiat, Washington, DC 20001 USA; [Early, Angela M.; Neafsey, Daniel E.] Broad Inst MIT & Harvard TH Chan Sch Publ Hlth, Camb…	Bergmann-Leitner, ES (corresponding author), WRAIR, Malaria Biol Branch, Immunol Core, Silver Spring, MD 20910 USA.		Electro-chemiluminescence; Multiplex immune assay; Immunoprofiling; Antibody; Computational analysis; Immune correlates; Biomarker	MALARIA TRANSMISSION; RTS	Article	METHODSX	MULTIDISCIPLINARY SCIENCES|Q2|61/134	1.6	0.8	Multidisciplinary Sciences			U.S	U.S	WRAIR(U.S)	WRAIR(U.S)	Immunol Core	Immunol Core	Q2|61/134	0	J	Bolton, J; Chaudhury, S; MacGill, RS; Early, AM; King, CR; Locke, E; Neafsey, DE; Bergmann-Leitner, ES				Bolton, Jessica; Chaudhury, Sidhartha; MacGill, Randall S.; Early, Angela M.; King, C. Richter; Locke, Emily; Neafsey, Daniel E.; Bergmann-Leitner, Elke S.			Multiplex serological assay for establishing serological profiles of polymorphic, closely related peptide antigens	METHODSX			English	Article
7	2020	MethodsX	Ayenan, Mathieu Anatole Tele(Ghana)	Ayenan, MAT; Danquah, A; Ampomah-Dwamena, C; Hanson, P; Asante, IK; Danquah, EY	Ayenan, Mathieu Anatole Tele; Danquah, Agyemang; Ampomah-Dwamena, Charles; Hanson, Peter; Asante, Isaac K.; Danquah, Eric Yirenkyi		Ayenan, Mathieu Anatole Tele(Ghana)		A	Science & Technology - Other Topics	[Ayenan, Mathieu Anatole Tele; Danquah, Agyemang; Danquah, Eric Yirenkyi] Univ Ghana, Coll Basic & Appl Sci, West Africa Ctr Crop Improvement, Legon, Ghana; [Ampomah-Dwamena, Charles] New Zealand Inst Plant & Food Res Ltd PFR, Auckland, New Zealand; [Hanson, Peter] West & Cent Africa Coastal & Humid Reg, World Vegetable Ctr, IITA Benin Campus, Abomey Calavi, Benin; [Asante, Isaac K.] Univ Ghana, …	Ayenan, MAT (corresponding author), Univ Ghana, Coll Basic & Appl Sci, West Africa Ctr Crop Improvement, Legon, Ghana.		Heat-tolerance; ImageJ; Solanum lycopersicum; Pollen viability		Article	METHODSX	MULTIDISCIPLINARY SCIENCES|Q2|61/134	1.6	0.8	Multidisciplinary Sciences			Ghana	Ghana	Univ Ghana(Ghana)	Univ Ghana(Ghana)	West Africa Crop Improvement	West Africa Crop Improvement	Q2|61/134	0	J	Ayenan, MAT; Danquah, A; Ampomah-Dwamena, C; Hanson, P; Asante, IK; Danquah, EY				Ayenan, Mathieu Anatole Tele; Danquah, Agyemang; Ampomah-Dwamena, Charles; Hanson, Peter; Asante, Isaac K.; Danquah, Eric Yirenkyi			Optimizing pollencounter for high throughput phenotyping of pollen quality in tomatoes	METHODSX			English	Article
7	2020	MethodsX	Tomova, Teodora(Bulgaria)	Tomova, T; Petkov, V; Slavova, I; Stoyanov, P; Argirova, M	Tomova, Teodora; Petkov, Venelin; Slavova, Iva; Stoyanov, Plamen; Argirova, Mariana		Argirova, Mariana(Bulgaria)		A	Science & Technology - Other Topics	[Tomova, Teodora; Slavova, Iva; Argirova, Mariana] Med Univ Plovdiv, Fac Pharm, Dept Chem Sci, 15 Vassil Aprilov Blvd, Plovdiv 4002, Bulgaria; [Petkov, Venelin; Stoyanov, Plamen] Univ Plovdiv Paisii Hilendarski, Fac Biol, Dept Bot & Methods Biol Teaching, Tzar Assen Str, Plovdiv 4000, Bulgaria; [Stoyanov, Plamen] Med Univ Plovdiv, Fac Pharm, Dept Bioorgan Chem, 15 Vassil Aprilov Blvd, Plovdiv 400…	Argirova, M (corresponding author), Med Univ Plovdiv, Fac Pharm, Dept Chem Sci, 15 Vassil Aprilov Blvd, Plovdiv 4002, Bulgaria.		Antioxidants; Total polyphenol content; DPPH; Ferric reducing capacity; Ferrozine; Metal chelates	CAPACITY; COMPLEXATION; PHENOLICS	Article	METHODSX	MULTIDISCIPLINARY SCIENCES|Q2|61/134	1.6	0.8	Multidisciplinary Sciences			Bulgaria	Bulgaria	Med Univ Plovdiv(Bulgaria)	Med Univ Plovdiv(Bulgaria)	Chem Sci	Chem Sci	Q2|61/134	0	J	Tomova, T; Petkov, V; Slavova, I; Stoyanov, P; Argirova, M				Tomova, Teodora; Petkov, Venelin; Slavova, Iva; Stoyanov, Plamen; Argirova, Mariana			Naturally present metal ions in plants could interfere with common antioxidant assays	METHODSX			English	Article
7	2024	MethodsX	Tobler, Samuel(Switzerland)	Tobler, S	Tobler, Samuel		Tobler, Samuel(Switzerland)		A	Science & Technology - Other Topics	[Tobler, Samuel] Swiss Fed Inst Technol, Zurich, Switzerland	Tobler, S (corresponding author), Swiss Fed Inst Technol, Zurich, Switzerland.		Artificial intelligence; Test evaluation; Educational assessment; Automated grading; GPT; Large language model		Article	METHODSX	MULTIDISCIPLINARY SCIENCES|Q2|61/134	1.6	0.8	Multidisciplinary Sciences			Switzerland	Switzerland	Swiss Fed Inst Technol(Switzerland)	Swiss Fed Inst Technol(Switzerland)	Switzerland	Switzerland.	Q2|61/134	0	J	Tobler, S				Tobler, Samuel			Smart grading: A generative AI-based tool for knowledge-grounded answer evaluation in educational assessments	METHODSX			English	Article
7	2022	MethodsX	Damle, Madhavi(India)	Damle, M; Krishnamoorthy, B	Damle, Madhavi; Krishnamoorthy, Bala		Damle, Madhavi(India)		A	Science & Technology - Other Topics	[Damle, Madhavi] Symbiosis Int Deemed Univ, Symbiosis Inst Digital & Telecom Management, Pune 412115, Maharashtra, India; [Krishnamoorthy, Bala] Narsee Monjee Inst Management Studies, SBM, Strategy, Mumbai, Maharashtra, India	Damle, M (corresponding author), Symbiosis Int Deemed Univ, Symbiosis Inst Digital & Telecom Management, Pune 412115, Maharashtra, India.		Intellectual capital; Innovation indicators; Innovation system; Innovation rankings; Innovation index; Regional ranking; Priority indicators	DYNAMIC CAPABILITIES; ORGANIZATIONS; CAPACITY; IMPACT	Article	METHODSX	MULTIDISCIPLINARY SCIENCES|Q2|61/134	1.6	0.8	Multidisciplinary Sciences			India	India	Symbiosis Int Deemed Univ(India)	Symbiosis Int Deemed Univ(India)	Pune 412115	Pune 412115	Q2|61/134	0	J	Damle, M; Krishnamoorthy, B				Damle, Madhavi; Krishnamoorthy, Bala			Identifying critical drivers of innovation in pharmaceutical industry using TOPSIS method	METHODSX			English	Article
7	2021	MethodsX	Bangou, Christian(Ghana)	Bangou, C; Otoo, F; Darko, EO	Bangou, Christian; Otoo, Francis; Darko, Emmanuel Ofori		Bangou, Christian(Burkina Faso)		A	Science & Technology - Other Topics	[Bangou, Christian; Otoo, Francis; Darko, Emmanuel Ofori] Univ Ghana, Sch Nucl & Allied Sci, POB AE1,Atom Campus, Accra, Ghana; [Otoo, Francis; Darko, Emmanuel Ofori] Ghana Atom Energy Commiss, Radiat Protect Inst, POB LG 80, Accra, Ghana; [Bangou, Christian] Autoritenatl Radioprotect & SureteNucl ARSN, POB 7044, Ouagadougou, Burkina Faso	Bangou, C (corresponding author), Autoritenatl Radioprotect & SureteNucl ARSN, POB 7044, Ouagadougou, Burkina Faso.		NORM; Indicators; RPI; ARSN; Laboratory		Article	METHODSX	MULTIDISCIPLINARY SCIENCES|Q2|61/134	1.6	0.8	Multidisciplinary Sciences			Ghana	Burkina Faso	Univ Ghana(Ghana)	Autoritenatl Radioprotect & SureteNucl ARSN(Burkina Faso)	Nucl & Allied Sci	Ouagadougou	Q2|61/134	0	J	Bangou, C; Otoo, F; Darko, EO				Bangou, Christian; Otoo, Francis; Darko, Emmanuel Ofori			Performance testing and comparative study of natural radioactivity in soil samples using high purity germanium (HPGe) detector	METHODSX			English	Article
[truncated: 1,940 more rows]
[truncated: 60 more columns]
